# Supplementary material for: Assessing the suitability of mitochondrial and nuclear DNA genetic markers for molecular systematics and species identification of helminths
Source: Parasit Vectors. 2021 May 1;14:233. doi: 10.1186/s13071-021-04737-y (PMC8088577; doi:10.1186/s13071-021-04737-y)
Supplement: Supplementary file 2 — Additional file 2: Tables S2–S11. Raw genetic distances from p-distance analysis from MEGA for each genetic marker. [file 13071_2021_4737_MOESM2_ESM.xls]

## Sheet: 12S
Additional file 2: Table S2 to S11. Genetic distance values for each genetic marker
Table S2A: Cestode genetic distance values for 12S rRNA gene
DQ985706_Diphyllobothrium_latum_12S
AB269325_Diphyllobothrium_latum_12S	0.0136674
EF420138_Diphyllobothrium_nihonkaiense_12S	0.0341686	0.0205011
AB268585_Diphyllobothrium_nihonkaiense_12S	0.0341686	0.0205011	0
AP017648_Diphyllobothrium_stemmacephalum_12S	0.0683371	0.0592255	0.0615034	0.0615034
KY114889_Spirometra_erinaceieuropaei_12S	0.159453	0.145786	0.150342	0.150342	0.154897
KJ599680_Spirometra_erinaceieuropaei_12S	0.136674	0.127563	0.138952	0.138952	0.143508	0.0410023
KU852381_Spirometra_erinaceieuropaei_12S	0.159453	0.145786	0.150342	0.150342	0.15262	0.0022779	0.0432802
KJ599679_Spirometra_decipiens_12S	0.159453	0.145786	0.150342	0.150342	0.15262	0.00455581	0.0410023	0.0022779
AB086256_Taenia_solium_12S	0.216401	0.216401	0.220957	0.220957	0.225513	0.246014	0.241458	0.248292	0.248292
AY684274_Taenia_saginata_12S	0.225513	0.225513	0.216401	0.216401	0.230068	0.250569	0.246014	0.252847	0.252847	0.0774487
AF445798_Taenia_asiatica_12S	0.234624	0.230068	0.220957	0.220957	0.241458	0.248292	0.248292	0.250569	0.250569	0.0797267	0.0296128
AB905201_Taenia_crocutae_12S	0.230068	0.225513	0.216401	0.216401	0.23918	0.246014	0.248292	0.248292	0.248292	0.0820046	0.0592255	0.047836
GQ228818_Taenia_multiceps_12S	0.216401	0.214123	0.205011	0.205011	0.22779	0.23918	0.236902	0.241458	0.241458	0.0592255	0.0501139	0.0432802	0.047836
AB905199_Taenia_arctos_12S	0.223235	0.218679	0.214123	0.214123	0.232346	0.241458	0.241458	0.243736	0.243736	0.0660592	0.0842825	0.0774487	0.0820046	0.0728929
AB905198_Taenia_regis_12S	0.230068	0.230068	0.223235	0.223235	0.23918	0.261959	0.252847	0.264237	0.266515	0.15262	0.132118	0.143508	0.132118	0.125285	0.154897
GU569096_Taenia_pisiformis_12S	0.234624	0.223235	0.218679	0.218679	0.234624	0.248292	0.23918	0.248292	0.250569	0.161731	0.145786	0.150342	0.154897	0.14123	0.148064	0.143508
GQ228819_Taenia_hydatigena_12S	0.216401	0.214123	0.211845	0.211845	0.230068	0.248292	0.23918	0.250569	0.252847	0.145786	0.129841	0.136674	0.120729	0.123007	0.157175	0.0410023	0.14123
FJ518620_Taenia_hydatigena_12S	0.218679	0.216401	0.214123	0.214123	0.232346	0.252847	0.243736	0.255125	0.257403	0.145786	0.129841	0.138952	0.123007	0.123007	0.157175	0.047836	0.143508	0.00683371
AF216699_Taenia_crassiceps_12S	0.230068	0.223235	0.214123	0.214123	0.23918	0.259681	0.261959	0.261959	0.261959	0.138952	0.127563	0.14123	0.132118	0.118451	0.14123	0.136674	0.138952	0.148064	0.150342
FJ597547_Taenia_taeniaeformis_12S	0.236902	0.236902	0.230068	0.230068	0.252847	0.287016	0.28246	0.289294	0.291572	0.161731	0.15262	0.161731	0.148064	0.14123	0.164009	0.136674	0.175399	0.150342	0.15262	0.157175
AB018440_Echinococcus_multilocularis_12S	0.23918	0.22779	0.223235	0.223235	0.246014	0.250569	0.255125	0.252847	0.252847	0.15262	0.157175	0.150342	0.159453	0.154897	0.145786	0.177677	0.173121	0.170843	0.173121	0.166287	0.193622
AF297617_Echinococcus_granulosus_12S	0.255125	0.257403	0.252847	0.252847	0.277904	0.280182	0.280182	0.28246	0.280182	0.168565	0.168565	0.173121	0.173121	0.173121	0.179954	0.186788	0.211845	0.182232	0.182232	0.191344	0.202733	0.0911162
MK774655_Echinococcus_granulosus_12S	0.255125	0.257403	0.252847	0.252847	0.277904	0.280182	0.280182	0.28246	0.280182	0.168565	0.168565	0.173121	0.173121	0.173121	0.179954	0.186788	0.211845	0.182232	0.182232	0.191344	0.202733	0.0911162	0
MH301022_Echinococcus_granulosus_12S	0.246014	0.248292	0.246014	0.246014	0.255125	0.261959	0.257403	0.264237	0.264237	0.157175	0.159453	0.154897	0.170843	0.161731	0.164009	0.168565	0.198178	0.164009	0.168565	0.164009	0.200456	0.0888383	0.0865604	0.0865604
KJ559023_Echinococcus_granulosus_12S	0.255125	0.257403	0.252847	0.252847	0.277904	0.28246	0.28246	0.284738	0.28246	0.173121	0.173121	0.182232	0.177677	0.177677	0.18451	0.179954	0.211845	0.179954	0.177677	0.193622	0.200456	0.095672	0.0113895	0.0113895	0.0911162
AF346403_Echinococcus_equinus_12S	0.23918	0.241458	0.241458	0.241458	0.266515	0.266515	0.264237	0.268793	0.266515	0.168565	0.161731	0.161731	0.161731	0.166287	0.175399	0.177677	0.202733	0.168565	0.173121	0.179954	0.1959	0.0933941	0.0569476	0.0569476	0.0820046	0.0615034
AB786665_Echinococcus_equinus_12S	0.236902	0.23918	0.23918	0.23918	0.264237	0.264237	0.261959	0.266515	0.264237	0.166287	0.159453	0.159453	0.159453	0.164009	0.173121	0.175399	0.200456	0.166287	0.170843	0.177677	0.193622	0.0911162	0.0546697	0.0546697	0.0797267	0.0592255	0.0022779
AB208063_Echinococcus_canadensis_12S	0.246014	0.248292	0.246014	0.246014	0.255125	0.261959	0.257403	0.264237	0.264237	0.157175	0.159453	0.154897	0.170843	0.161731	0.164009	0.168565	0.198178	0.164009	0.168565	0.164009	0.200456	0.0888383	0.0865604	0.0865604	0	0.0911162	0.0820046	0.0797267
MN340039_Echinococcus_canadensis_12S	0.246014	0.248292	0.246014	0.246014	0.255125	0.261959	0.257403	0.264237	0.264237	0.157175	0.159453	0.154897	0.170843	0.161731	0.164009	0.168565	0.198178	0.164009	0.168565	0.164009	0.200456	0.0888383	0.0865604	0.0865604	0	0.0911162	0.0820046	0.0797267	0
AB235846_Echinococcus_ortleppi_12S	0.23918	0.241458	0.23918	0.23918	0.252847	0.257403	0.259681	0.259681	0.261959	0.154897	0.157175	0.15262	0.168565	0.157175	0.157175	0.173121	0.193622	0.173121	0.175399	0.170843	0.198178	0.0979499	0.0911162	0.0911162	0.0318907	0.0933941	0.0820046	0.0797267	0.0318907	0.0318907
AB208546_Echinococcus_vogeli_12S	0.236902	0.23918	0.23918	0.23918	0.255125	0.250569	0.250569	0.252847	0.250569	0.164009	0.154897	0.161731	0.166287	0.161731	0.164009	0.175399	0.191344	0.170843	0.173121	0.161731	0.18451	0.0865604	0.0933941	0.0933941	0.0888383	0.095672	0.070615	0.0683371	0.0888383	0.0888383	0.095672
AB208064_Echinococcus_shiquicus_12S	0.22779	0.230068	0.225513	0.225513	0.232346	0.246014	0.241458	0.248292	0.246014	0.148064	0.150342	0.157175	0.157175	0.150342	0.159453	0.159453	0.18451	0.159453	0.166287	0.159453	0.186788	0.116173	0.107062	0.107062	0.0933941	0.109339	0.0888383	0.0865604	0.0933941	0.0933941	0.102506	0.0911162
AB208545_Echinococcus_oligarthrus_12S	0.252847	0.250569	0.250569	0.250569	0.261959	0.271071	0.268793	0.273349	0.271071	0.161731	0.170843	0.175399	0.182232	0.175399	0.166287	0.175399	0.189066	0.175399	0.177677	0.170843	0.191344	0.0865604	0.0820046	0.0820046	0.0979499	0.0842825	0.0797267	0.0774487	0.0979499	0.0979499	0.0865604	0.0774487	0.107062
AF314223_Hymenolepis_diminuta_12S	0.23918	0.230068	0.220957	0.220957	0.234624	0.236902	0.236902	0.23918	0.23918	0.200456	0.205011	0.209567	0.198178	0.193622	0.200456	0.193622	0.198178	0.191344	0.193622	0.193622	0.22779	0.207289	0.236902	0.236902	0.216401	0.234624	0.234624	0.232346	0.216401	0.216401	0.225513	0.223235	0.218679	0.218679
KT951722_Hymenolepis_nana_12S	0.241458	0.230068	0.232346	0.232346	0.23918	0.255125	0.250569	0.257403	0.257403	0.198178	0.220957	0.214123	0.18451	0.205011	0.198178	0.218679	0.214123	0.211845	0.214123	0.209567	0.23918	0.207289	0.236902	0.236902	0.225513	0.236902	0.232346	0.230068	0.225513	0.225513	0.223235	0.225513	0.225513	0.220957	0.138952
MG587892_Dipylidium_caninum_12S	0.250569	0.250569	0.241458	0.241458	0.241458	0.259681	0.261959	0.261959	0.261959	0.205011	0.207289	0.209567	0.209567	0.200456	0.209567	0.211845	0.232346	0.205011	0.211845	0.214123	0.232346	0.202733	0.207289	0.207289	0.209567	0.211845	0.205011	0.202733	0.209567	0.209567	0.214123	0.211845	0.193622	0.200456	0.198178	0.207289
JQ268545_Gigantolina_magna_12S	0.355353	0.355353	0.353075	0.353075	0.350797	0.341686	0.341686	0.343964	0.346241	0.33713	0.346241	0.357631	0.339408	0.33713	0.355353	0.346241	0.355353	0.334852	0.341686	0.32574	0.353075	0.346241	0.350797	0.350797	0.348519	0.355353	0.350797	0.353075	0.348519	0.348519	0.350797	0.353075	0.343964	0.364465	0.33713	0.364465	0.341686
KY486752_Breviscolex_orientalis_12S	0.332574	0.323462	0.328018	0.328018	0.328018	0.323462	0.323462	0.32574	0.32574	0.346241	0.346241	0.341686	0.33713	0.339408	0.348519	0.355353	0.350797	0.353075	0.355353	0.339408	0.362187	0.343964	0.371298	0.371298	0.359909	0.364465	0.366743	0.364465	0.359909	0.359909	0.362187	0.350797	0.343964	0.343964	0.316629	0.332574	0.359909	0.419134
KT028770_Caryophyllaeus_brachycollis_12S	0.316629	0.305239	0.29385	0.29385	0.314351	0.321185	0.318907	0.321185	0.321185	0.318907	0.334852	0.33713	0.332574	0.321185	0.316629	0.341686	0.307517	0.343964	0.346241	0.334852	0.346241	0.316629	0.334852	0.334852	0.334852	0.330296	0.346241	0.343964	0.334852	0.334852	0.33713	0.346241	0.334852	0.32574	0.302961	0.312073	0.339408	0.398633	0.234624
JQ268550_Nippotaenia_chaenogobii_12S	0.243736	0.246014	0.246014	0.246014	0.255125	0.264237	0.264237	0.266515	0.268793	0.202733	0.218679	0.230068	0.220957	0.214123	0.216401	0.216401	0.234624	0.223235	0.225513	0.209567	0.218679	0.241458	0.261959	0.261959	0.248292	0.257403	0.255125	0.252847	0.248292	0.248292	0.241458	0.234624	0.248292	0.246014	0.200456	0.209567	0.232346	0.357631	0.355353	0.341686
MF314173_Gangesia_oligonchis_12S	0.236902	0.230068	0.234624	0.234624	0.236902	0.255125	0.255125	0.257403	0.259681	0.234624	0.255125	0.255125	0.241458	0.234624	0.255125	0.246014	0.248292	0.23918	0.241458	0.234624	0.246014	0.255125	0.280182	0.280182	0.273349	0.280182	0.273349	0.271071	0.273349	0.273349	0.271071	0.271071	0.264237	0.257403	0.207289	0.223235	0.264237	0.369021	0.328018	0.334852	0.214123
AP017669_Schistocephalus_solidus_12S	0.134396	0.120729	0.129841	0.129841	0.148064	0.136674	0.134396	0.138952	0.14123	0.236902	0.243736	0.246014	0.232346	0.230068	0.22779	0.250569	0.236902	0.234624	0.23918	0.230068	0.259681	0.250569	0.266515	0.266515	0.271071	0.273349	0.264237	0.261959	0.271071	0.271071	0.266515	0.264237	0.23918	0.266515	0.241458	0.241458	0.266515	0.350797	0.318907	0.314351	0.266515	0.236902
JQ268541_Clistobothrium_montaukensis_12S	0.236902	0.232346	0.223235	0.223235	0.223235	0.23918	0.236902	0.241458	0.241458	0.200456	0.230068	0.234624	0.218679	0.205011	0.211845	0.216401	0.257403	0.218679	0.220957	0.207289	0.232346	0.241458	0.255125	0.255125	0.243736	0.250569	0.261959	0.259681	0.243736	0.243736	0.243736	0.246014	0.252847	0.232346	0.218679	0.218679	0.252847	0.357631	0.33713	0.334852	0.177677	0.168565	0.236902
MK896864_Rhinebothrium_reydai_12S	0.223235	0.220957	0.223235	0.223235	0.234624	0.257403	0.250569	0.259681	0.259681	0.252847	0.257403	0.268793	0.257403	0.250569	0.246014	0.268793	0.28246	0.268793	0.268793	0.250569	0.275626	0.280182	0.29385	0.29385	0.277904	0.29385	0.280182	0.277904	0.277904	0.277904	0.275626	0.29385	0.284738	0.280182	0.209567	0.220957	0.246014	0.362187	0.343964	0.330296	0.207289	0.211845	0.246014	0.218679
NC017750_Trichuris_trichiura_12S	0.514806	0.512528	0.517084	0.517084	0.510251	0.52164	0.528474	0.52164	0.523918	0.514806	0.510251	0.514806	0.505695	0.514806	0.52164	0.523918	0.519362	0.507973	0.507973	0.514806	0.530752	0.530752	0.546697	0.546697	0.542141	0.548975	0.544419	0.542141	0.542141	0.542141	0.542141	0.530752	0.53303	0.544419	0.530752	0.52164	0.510251	0.551253	0.555809	0.535308	0.512528	0.523918	0.523918	0.512528	0.553531
Table S2B: Trematode genetic distance values for 12S rRNA gene
JF739555_Opisthorchis_viverrini_12S
EU921260_Opisthorchis_felineus_12S	0.126915
FJ381664_Clonorchis_sinensis_12S	0.146608	0.102845
KT239342_Metorchis_orientalis_12S	0.166302	0.115974	0.131291
MK238506_Amphimerus_sp_12S	0.203501	0.201313	0.207877	0.210066
KF214770_Haplorchis_taichui_12S	0.286652	0.297593	0.317287	0.297593	0.251641
KC330755_Metagonimus_yokogawai_12S	0.286652	0.260394	0.301969	0.256018	0.251641	0.236324
MN116706_Echinostoma_revolutum_12S	0.306346	0.304158	0.332604	0.297593	0.273523	0.280088	0.280088
MN116740_Echinostoma_miyagawai_12S	0.306346	0.301969	0.323851	0.308534	0.306346	0.315098	0.284464	0.129103
KR062182_Echinostoma_hortense_12S	0.33698	0.323851	0.347921	0.334792	0.323851	0.297593	0.308534	0.21663	0.218818
AF216697_Fasciola_hepatica_12S	0.308534	0.299781	0.334792	0.306346	0.269147	0.282276	0.291028	0.196937	0.234136	0.212254
KF543342_Fasciola_gigantica_12S	0.308534	0.299781	0.33698	0.306346	0.277899	0.271335	0.297593	0.205689	0.225383	0.223195	0.0787746
KX787886_Fasciola_jacksoni_12S	0.31291	0.301969	0.33698	0.321663	0.275711	0.271335	0.308534	0.229759	0.238512	0.236324	0.164114	0.188184
KX169163_Fasciolopsis_buski_12S	0.308534	0.295405	0.321663	0.323851	0.284464	0.273523	0.297593	0.234136	0.249453	0.2407	0.210066	0.210066	0.207877
AF219379_Paragonimus_westermani_12S	0.293217	0.277899	0.323851	0.295405	0.286652	0.293217	0.282276	0.275711	0.271335	0.306346	0.271335	0.269147	0.286652	0.295405
MH059809_Paragonimus_heterotremus_12S	0.293217	0.275711	0.317287	0.297593	0.262582	0.266958	0.280088	0.275711	0.26477	0.308534	0.260394	0.262582	0.277899	0.291028	0.135667
KX765277_Paragonimus_ohirai_12S	0.293217	0.282276	0.306346	0.284464	0.26477	0.262582	0.269147	0.282276	0.262582	0.31291	0.260394	0.266958	0.286652	0.275711	0.148796	0.105033
MH322000_Paragonimus_kellicotti_12S	0.28884	0.28884	0.330416	0.299781	0.262582	0.271335	0.273523	0.256018	0.247265	0.284464	0.245077	0.242888	0.271335	0.266958	0.122538	0.0897155	0.0940919
MK685274_Lyperosomum_longicauda_12S	0.304158	0.291028	0.310722	0.31291	0.277899	0.297593	0.326039	0.295405	0.299781	0.315098	0.310722	0.319475	0.317287	0.321663	0.282276	0.266958	0.269147	0.266958
KF318787_Dicrocoelium_dendriticum_12S	0.295405	0.306346	0.306346	0.319475	0.299781	0.317287	0.330416	0.301969	0.286652	0.319475	0.299781	0.308534	0.295405	0.319475	0.321663	0.291028	0.295405	0.299781	0.196937
KF318786_Dicrocoelium_chinensis_12S	0.28884	0.31291	0.310722	0.326039	0.299781	0.31291	0.343545	0.306346	0.297593	0.317287	0.28884	0.297593	0.31291	0.330416	0.323851	0.28884	0.293217	0.291028	0.212254	0.0656455
DQ157223_Schistosoma_spindale_12S	0.391685	0.376368	0.380744	0.378556	0.371991	0.376368	0.382932	0.352298	0.343545	0.36105	0.332604	0.343545	0.301969	0.36105	0.393873	0.365427	0.350109	0.358862	0.356674	0.354486	0.365427
DQ157222_Schistosoma_haematobium_12S	0.387309	0.387309	0.389497	0.389497	0.369803	0.378556	0.378556	0.356674	0.354486	0.367615	0.339168	0.345733	0.306346	0.367615	0.387309	0.367615	0.345733	0.363239	0.358862	0.363239	0.374179	0.083151
MN637821_Schistosoma_indicum_12S	0.391685	0.391685	0.400438	0.387309	0.38512	0.380744	0.38512	0.354486	0.345733	0.358862	0.33698	0.345733	0.310722	0.371991	0.400438	0.371991	0.354486	0.36105	0.356674	0.350109	0.358862	0.0612691	0.0853392
KU196417_Schistosoma_japonicum_12S	0.347921	0.343545	0.354486	0.356674	0.343545	0.367615	0.369803	0.319475	0.345733	0.352298	0.332604	0.347921	0.33698	0.36105	0.387309	0.367615	0.363239	0.367615	0.321663	0.321663	0.33698	0.181619	0.188184	0.201313
AF217449_Schistosoma_mekongi_12S	0.365427	0.350109	0.36105	0.365427	0.354486	0.363239	0.380744	0.334792	0.347921	0.371991	0.334792	0.343545	0.326039	0.341357	0.387309	0.369803	0.358862	0.367615	0.343545	0.330416	0.345733	0.188184	0.194748	0.205689	0.0656455
MT259035_Diplostomum_ardeae_12S	0.330416	0.345733	0.356674	0.36105	0.334792	0.326039	0.354486	0.301969	0.304158	0.308534	0.317287	0.332604	0.326039	0.323851	0.33698	0.315098	0.304158	0.306346	0.295405	0.339168	0.328228	0.339168	0.33698	0.326039	0.304158	0.328228
KM923964_Clinostomum_complanatum_12S	0.308534	0.317287	0.332604	0.321663	0.306346	0.33698	0.317287	0.277899	0.280088	0.301969	0.301969	0.31291	0.293217	0.299781	0.315098	0.315098	0.31291	0.295405	0.315098	0.328228	0.326039	0.347921	0.356674	0.347921	0.328228	0.321663	0.282276
NC017750_Trichuris_trichiura_12S	0.492341	0.503282	0.49453	0.503282	0.463895	0.490153	0.47046	0.490153	0.47046	0.452954	0.45733	0.466083	0.459519	0.479212	0.485777	0.472648	0.452954	0.479212	0.487965	0.496718	0.503282	0.463895	0.474836	0.479212	0.459519	0.466083	0.49453	0.479212
Table S2C: Nematode genetic distance values for 12S rRNA gene
AP017707_Fasciola_hepatica
DQ157222_Schistosoma_haematobium	0.288184
NC002545_Schistosoma_mansoni	0.268012	0.10951
NC_024025_Fasciola_gigantica	0.074928	0.282421	0.259366
KT449826_Trichuris_trichiura	0.472622	0.466859	0.466859	0.48415
KT449823_Trichuris_suis	0.501441	0.478386	0.472622	0.504323	0.146974
NC018597_Trichuris_ovis	0.512968	0.504323	0.478386	0.518732	0.18732	0.172911
NC018596_Trichuris_discolor	0.518732	0.51585	0.495677	0.530259	0.195965	0.178674	0.0864553
NC028621_Trichuris_muris	0.498559	0.507205	0.478386	0.501441	0.224784	0.170029	0.193084	0.210375
KM357412_Trichinella_patagoniensis	0.501441	0.504323	0.498559	0.501441	0.282421	0.270893	0.282421	0.282421	0.262248
NC002681_Trichinella_spiralis	0.510086	0.507205	0.504323	0.510086	0.279539	0.270893	0.285303	0.288184	0.268012	0.0230548
NC025751_Trichinella_murrelli	0.510086	0.507205	0.504323	0.512968	0.285303	0.259366	0.279539	0.276657	0.26513	0.0317003	0.0317003
NC025753_Trichinella_nelsoni	0.518732	0.51585	0.512968	0.518732	0.282421	0.270893	0.285303	0.282421	0.26513	0.0259366	0.0144092	0.0230548
KM357421_Trichinella_zimbabwensis	0.504323	0.501441	0.501441	0.501441	0.29683	0.293948	0.314121	0.305476	0.299712	0.074928	0.0691643	0.0893372	0.0720461
NC025749_Trichinella_pseudospiralis	0.524496	0.51585	0.512968	0.518732	0.308357	0.29683	0.308357	0.311239	0.302594	0.0778098	0.0720461	0.0806916	0.074928	0.0605187
NC025750_Trichinella_britovi	0.504323	0.504323	0.501441	0.507205	0.285303	0.26513	0.285303	0.282421	0.26513	0.0288184	0.0288184	0.00864553	0.0259366	0.0806916	0.0720461
KM357417_Trichinella_papuae	0.504323	0.504323	0.504323	0.501441	0.305476	0.29683	0.319885	0.311239	0.305476	0.0778098	0.0778098	0.0979827	0.0806916	0.00864553	0.0691643	0.0893372
EU281143_Enterobius_vermicularis	0.530259	0.51585	0.507205	0.533141	0.455331	0.449568	0.461095	0.472622	0.466859	0.510086	0.521614	0.521614	0.521614	0.512968	0.518732	0.518732	0.51585
NC027190_Oxyuris_equi	0.524496	0.501441	0.498559	0.518732	0.463977	0.446686	0.458213	0.466859	0.48415	0.507205	0.507205	0.512968	0.507205	0.510086	0.512968	0.510086	0.512968	0.164265
KT764937_Aspiculuris_tetraptera	0.538905	0.510086	0.510086	0.533141	0.48415	0.461095	0.461095	0.478386	0.478386	0.501441	0.501441	0.507205	0.501441	0.504323	0.507205	0.504323	0.501441	0.175793	0.146974
KT900946_Syphacia_obvelata	0.536023	0.507205	0.507205	0.530259	0.48415	0.463977	0.461095	0.478386	0.478386	0.501441	0.501441	0.507205	0.501441	0.504323	0.507205	0.504323	0.507205	0.175793	0.149856	0.0115274
AP017697_Syphacia_muris	0.521614	0.489914	0.487032	0.524496	0.446686	0.432277	0.440922	0.455331	0.458213	0.489914	0.492795	0.489914	0.492795	0.487032	0.492795	0.489914	0.492795	0.161383	0.149856	0.144092	0.146974
KM067271_Parascaris_univalens	0.524496	0.510086	0.507205	0.51585	0.417867	0.409222	0.429395	0.443804	0.446686	0.469741	0.481268	0.472622	0.481268	0.487032	0.489914	0.472622	0.489914	0.26513	0.279539	0.262248	0.262248	0.26513
MF678786_Parascaris_equorum	0.524496	0.510086	0.507205	0.51585	0.417867	0.409222	0.429395	0.443804	0.446686	0.469741	0.481268	0.472622	0.481268	0.487032	0.489914	0.472622	0.489914	0.26513	0.279539	0.262248	0.262248	0.26513	0
KY045805_Ascaris_suum	0.533141	0.512968	0.501441	0.521614	0.40634	0.417867	0.429395	0.443804	0.455331	0.469741	0.481268	0.478386	0.481268	0.487032	0.48415	0.478386	0.489914	0.279539	0.262248	0.26513	0.26513	0.25072	0.0634006	0.0634006
NC036666_Ascaris_ovis	0.533141	0.512968	0.501441	0.521614	0.40634	0.417867	0.429395	0.443804	0.455331	0.469741	0.481268	0.478386	0.481268	0.487032	0.48415	0.478386	0.489914	0.279539	0.262248	0.26513	0.26513	0.25072	0.0634006	0.0634006	0
HQ704900_Ascaris_lumbricoides	0.533141	0.521614	0.510086	0.530259	0.420749	0.426513	0.443804	0.458213	0.463977	0.478386	0.489914	0.481268	0.489914	0.495677	0.492795	0.481268	0.498559	0.29683	0.279539	0.26513	0.26513	0.262248	0.074928	0.074928	0.0201729	0.0201729
AM411622_Toxocara_cati	0.533141	0.504323	0.501441	0.518732	0.45245	0.45245	0.461095	0.481268	0.48415	0.466859	0.475504	0.472622	0.475504	0.472622	0.475504	0.472622	0.472622	0.288184	0.288184	0.26513	0.26513	0.279539	0.106628	0.106628	0.100865	0.100865	0.106628
AM411108_Toxocara_canis	0.530259	0.507205	0.507205	0.518732	0.449568	0.443804	0.466859	0.478386	0.487032	0.481268	0.489914	0.487032	0.489914	0.487032	0.489914	0.487032	0.487032	0.288184	0.291066	0.273775	0.273775	0.285303	0.0979827	0.0979827	0.0979827	0.0979827	0.103746	0.0518732
AM412316_Toxocara_malaysiensis	0.527378	0.504323	0.504323	0.51585	0.461095	0.463977	0.472622	0.481268	0.492795	0.481268	0.489914	0.487032	0.489914	0.487032	0.495677	0.487032	0.487032	0.285303	0.293948	0.279539	0.279539	0.293948	0.118156	0.118156	0.121037	0.121037	0.126801	0.0432277	0.0662824
NC034329_Anisakis_pegreffii	0.512968	0.498559	0.487032	0.495677	0.420749	0.423631	0.429395	0.45245	0.43804	0.455331	0.466859	0.463977	0.466859	0.463977	0.472622	0.463977	0.466859	0.279539	0.268012	0.26513	0.26513	0.259366	0.103746	0.103746	0.0893372	0.0893372	0.106628	0.0864553	0.0979827	0.0979827
AY994157_Anisakis_simplex	0.512968	0.498559	0.487032	0.495677	0.420749	0.423631	0.429395	0.45245	0.43804	0.455331	0.466859	0.463977	0.466859	0.463977	0.472622	0.463977	0.466859	0.279539	0.268012	0.26513	0.26513	0.259366	0.103746	0.103746	0.0893372	0.0893372	0.106628	0.0864553	0.0979827	0.0979827	0
FJ905109_Contracaecum_rudolphii	0.521614	0.510086	0.498559	0.51585	0.432277	0.423631	0.45245	0.472622	0.469741	0.478386	0.489914	0.487032	0.489914	0.492795	0.495677	0.492795	0.489914	0.279539	0.276657	0.262248	0.268012	0.268012	0.10951	0.10951	0.103746	0.103746	0.121037	0.092219	0.0979827	0.112392	0.0835735	0.0835735
KU529973_Heterakis_gallinarum	0.530259	0.518732	0.51585	0.521614	0.432277	0.426513	0.432277	0.458213	0.461095	0.461095	0.472622	0.472622	0.475504	0.469741	0.478386	0.466859	0.472622	0.282421	0.29683	0.270893	0.270893	0.299712	0.190202	0.190202	0.190202	0.190202	0.201729	0.221902	0.224784	0.227666	0.201729	0.201729	0.190202
NC029838_Heterakis_beramporia	0.521614	0.501441	0.492795	0.51585	0.426513	0.400576	0.435159	0.449568	0.443804	0.455331	0.466859	0.463977	0.466859	0.466859	0.472622	0.461095	0.469741	0.279539	0.282421	0.262248	0.262248	0.288184	0.181556	0.181556	0.181556	0.181556	0.193084	0.216138	0.213256	0.216138	0.193084	0.193084	0.201729	0.0489914
NC042411_Heterakis_dispar	0.51585	0.507205	0.498559	0.512968	0.435159	0.414986	0.449568	0.463977	0.458213	0.463977	0.475504	0.472622	0.475504	0.472622	0.481268	0.469741	0.475504	0.26513	0.285303	0.268012	0.268012	0.282421	0.18732	0.18732	0.18732	0.18732	0.198847	0.21902	0.201729	0.216138	0.193084	0.193084	0.18732	0.0605187	0.0489914
NC001861_Onchocerca_volvulus	0.501441	0.504323	0.48415	0.518732	0.440922	0.458213	0.455331	0.475504	0.466859	0.510086	0.51585	0.510086	0.51585	0.51585	0.507205	0.507205	0.521614	0.351585	0.368876	0.360231	0.357349	0.348703	0.29683	0.29683	0.293948	0.293948	0.293948	0.279539	0.285303	0.293948	0.276657	0.276657	0.293948	0.308357	0.299712	0.302594
KX181290_Onchocerca_ochengi	0.498559	0.495677	0.478386	0.510086	0.440922	0.463977	0.458213	0.478386	0.469741	0.510086	0.51585	0.510086	0.51585	0.51585	0.507205	0.507205	0.524496	0.357349	0.368876	0.360231	0.354467	0.357349	0.29683	0.29683	0.293948	0.293948	0.293948	0.270893	0.282421	0.285303	0.276657	0.276657	0.291066	0.302594	0.293948	0.302594	0.0144092
HQ214004_Onchocerca_flexuosa	0.51585	0.512968	0.498559	0.518732	0.463977	0.478386	0.469741	0.487032	0.469741	0.512968	0.518732	0.512968	0.518732	0.518732	0.510086	0.510086	0.524496	0.348703	0.368876	0.340058	0.337176	0.342939	0.276657	0.276657	0.285303	0.285303	0.285303	0.268012	0.279539	0.288184	0.279539	0.279539	0.282421	0.308357	0.305476	0.308357	0.0518732	0.054755
HQ186250_Loa_loa	0.51585	0.487032	0.475504	0.512968	0.455331	0.466859	0.478386	0.481268	0.48415	0.507205	0.510086	0.507205	0.510086	0.504323	0.501441	0.504323	0.510086	0.351585	0.360231	0.348703	0.345821	0.342939	0.293948	0.293948	0.285303	0.285303	0.293948	0.273775	0.273775	0.282421	0.268012	0.268012	0.270893	0.325648	0.314121	0.311239	0.115274	0.10951	0.103746
JQ316200_Wuchereria_bancrofti	0.518732	0.501441	0.501441	0.51585	0.449568	0.455331	0.481268	0.472622	0.487032	0.510086	0.51585	0.510086	0.51585	0.518732	0.507205	0.507205	0.527378	0.354467	0.354467	0.351585	0.345821	0.340058	0.288184	0.288184	0.285303	0.285303	0.285303	0.276657	0.288184	0.291066	0.276657	0.276657	0.288184	0.317003	0.302594	0.311239	0.0893372	0.0806916	0.092219	0.100865
JN555591_Dracunculus_medinensis	0.521614	0.521614	0.504323	0.538905	0.495677	0.504323	0.504323	0.501441	0.498559	0.527378	0.541787	0.538905	0.544669	0.527378	0.544669	0.533141	0.530259	0.37464	0.354467	0.345821	0.345821	0.337176	0.291066	0.291066	0.291066	0.291066	0.293948	0.311239	0.314121	0.305476	0.305476	0.305476	0.314121	0.302594	0.299712	0.308357	0.334294	0.334294	0.32853	0.342939	0.334294
NC032073_Gnathostoma_doloresi	0.495677	0.466859	0.472622	0.495677	0.440922	0.429395	0.446686	0.449568	0.466859	0.48415	0.498559	0.487032	0.495677	0.498559	0.495677	0.487032	0.501441	0.285303	0.276657	0.285303	0.288184	0.279539	0.210375	0.210375	0.227666	0.227666	0.227666	0.213256	0.21902	0.230548	0.221902	0.221902	0.198847	0.25072	0.25072	0.244957	0.342939	0.334294	0.32853	0.331412	0.340058	0.314121
KX826911_Gnathostoma_nipponicum	0.524496	0.48415	0.489914	0.512968	0.443804	0.429395	0.43804	0.45245	0.472622	0.48415	0.492795	0.492795	0.489914	0.498559	0.495677	0.492795	0.501441	0.273775	0.262248	0.291066	0.293948	0.282421	0.230548	0.230548	0.239193	0.239193	0.256484	0.233429	0.242075	0.247839	0.21902	0.21902	0.224784	0.259366	0.256484	0.242075	0.360231	0.354467	0.354467	0.348703	0.365994	0.331412	0.0691643
NC027726_Gnathostoma_spinigerum	0.518732	0.489914	0.495677	0.510086	0.449568	0.43804	0.443804	0.461095	0.469741	0.504323	0.512968	0.512968	0.510086	0.518732	0.51585	0.512968	0.521614	0.256484	0.253602	0.279539	0.282421	0.279539	0.21902	0.21902	0.239193	0.239193	0.256484	0.233429	0.236311	0.247839	0.216138	0.216138	0.213256	0.256484	0.262248	0.256484	0.363112	0.357349	0.351585	0.354467	0.368876	0.325648	0.074928	0.0489914
AJ537512_Dirofilaria_immitis	0.498559	0.489914	0.489914	0.512968	0.443804	0.45245	0.475504	0.472622	0.475504	0.501441	0.507205	0.501441	0.507205	0.507205	0.498559	0.498559	0.51585	0.360231	0.357349	0.348703	0.342939	0.32853	0.282421	0.282421	0.276657	0.276657	0.276657	0.270893	0.273775	0.288184	0.270893	0.270893	0.279539	0.305476	0.291066	0.299712	0.074928	0.0720461	0.074928	0.0951009	0.054755	0.331412	0.331412	0.357349	0.365994
NC026687_Gongylonema_pulchrum	0.521614	0.512968	0.48415	0.512968	0.446686	0.435159	0.463977	0.463977	0.469741	0.530259	0.536023	0.530259	0.536023	0.524496	0.524496	0.527378	0.527378	0.348703	0.351585	0.354467	0.357349	0.342939	0.302594	0.302594	0.302594	0.302594	0.311239	0.308357	0.317003	0.325648	0.29683	0.29683	0.293948	0.331412	0.319885	0.331412	0.146974	0.149856	0.158501	0.15562	0.14121	0.32853	0.348703	0.345821	0.354467	0.146974
NC028622_Strongyloides_papillosus	0.556196	0.524496	0.541787	0.553314	0.466859	0.440922	0.469741	0.472622	0.466859	0.472622	0.466859	0.472622	0.466859	0.481268	0.481268	0.475504	0.478386	0.345821	0.331412	0.345821	0.357349	0.340058	0.293948	0.293948	0.285303	0.285303	0.299712	0.293948	0.288184	0.308357	0.288184	0.288184	0.293948	0.322767	0.317003	0.311239	0.394813	0.391931	0.377522	0.368876	0.371758	0.403458	0.334294	0.32853	0.325648	0.371758	0.383285
NC028623_Strongyloides_ratti	0.556196	0.51585	0.510086	0.550432	0.455331	0.432277	0.443804	0.463977	0.475504	0.475504	0.481268	0.472622	0.481268	0.481268	0.487032	0.472622	0.48415	0.268012	0.285303	0.285303	0.291066	0.262248	0.213256	0.213256	0.198847	0.198847	0.204611	0.207493	0.195965	0.224784	0.193084	0.193084	0.210375	0.259366	0.247839	0.244957	0.293948	0.293948	0.288184	0.291066	0.288184	0.348703	0.279539	0.279539	0.282421	0.276657	0.299712	0.227666
NC028229_Strongyloides_venezuelensis	0.553314	0.521614	0.518732	0.538905	0.466859	0.446686	0.463977	0.469741	0.461095	0.466859	0.458213	0.461095	0.458213	0.472622	0.472622	0.463977	0.475504	0.334294	0.317003	0.32853	0.334294	0.32853	0.279539	0.279539	0.270893	0.270893	0.291066	0.262248	0.268012	0.279539	0.259366	0.259366	0.273775	0.319885	0.308357	0.308357	0.360231	0.354467	0.342939	0.331412	0.340058	0.37464	0.308357	0.291066	0.288184	0.342939	0.351585	0.129683	0.193084
LC050212_Strongyloides_stercoralis	0.533141	0.527378	0.510086	0.530259	0.426513	0.40634	0.443804	0.45245	0.455331	0.472622	0.481268	0.475504	0.481268	0.487032	0.492795	0.475504	0.48415	0.273775	0.253602	0.282421	0.293948	0.262248	0.198847	0.198847	0.18732	0.18732	0.201729	0.221902	0.193084	0.224784	0.190202	0.190202	0.198847	0.244957	0.224784	0.221902	0.311239	0.308357	0.308357	0.305476	0.314121	0.319885	0.273775	0.268012	0.262248	0.314121	0.305476	0.213256	0.10951
LC050209_Parastrongyloides_trichosuri	0.553314	0.518732	0.501441	0.536023	0.440922	0.443804	0.443804	0.446686	0.461095	0.489914	0.492795	0.489914	0.492795	0.489914	0.501441	0.489914	0.498559	0.26513	0.282421	0.288184	0.288184	0.259366	0.178674	0.178674	0.172911	0.172911	0.190202	0.198847	0.184438	0.201729	0.15562	0.15562	0.184438	0.227666	0.221902	0.21902	0.291066	0.293948	0.285303	0.279539	0.293948	0.293948	0.276657	0.270893	0.268012	0.288184	0.288184	0.259366	0.126801
NC029736_Haemonchus_placei	0.518732	0.504323	0.504323	0.518732	0.426513	0.420749	0.435159	0.443804	0.423631	0.469741	0.481268	0.478386	0.478386	0.478386	0.489914	0.478386	0.478386	0.26513	0.288184	0.293948	0.293948	0.256484	0.18732	0.18732	0.181556	0.181556	0.193084	0.207493	0.201729	0.221902	0.193084	0.193084	0.195965	0.230548	0.221902	0.213256	0.305476	0.308357	0.308357	0.282421	0.29683	0.305476	0.239193	0.256484	0.268012	0.29683	0.314121	0.357349	0.239193
EU346694_Haemonchus_contortus	0.521614	0.504323	0.504323	0.512968	0.426513	0.417867	0.446686	0.458213	0.432277	0.466859	0.478386	0.475504	0.475504	0.475504	0.487032	0.475504	0.475504	0.268012	0.282421	0.285303	0.285303	0.270893	0.193084	0.193084	0.18732	0.18732	0.195965	0.207493	0.207493	0.224784	0.204611	0.204611	0.195965	0.230548	0.230548	0.230548	0.317003	0.311239	0.302594	0.282421	0.305476	0.302594	0.236311	0.256484	0.262248	0.305476	0.308357	0.357349	0.242075
NC033886_Nippostrongylus_brasiliensis	0.527378	0.478386	0.481268	0.518732	0.400576	0.400576	0.417867	0.446686	0.429395	0.461095	0.469741	0.466859	0.469741	0.463977	0.469741	0.466859	0.466859	0.244957	0.279539	0.273775	0.273775	0.242075	0.164265	0.164265	0.152738	0.152738	0.167147	0.178674	0.178674	0.195965	0.158501	0.158501	0.158501	0.190202	0.193084	0.18732	0.262248	0.262248	0.262248	0.242075	0.273775	0.293948	0.21902	0.230548	0.233429	0.268012	0.276657	0.331412	0.190202
NC030332_Angiostrongylus_malaysiensis	0.518732	0.475504	0.481268	0.507205	0.409222	0.414986	0.417867	0.443804	0.440922	0.435159	0.440922	0.43804	0.443804	0.440922	0.449568	0.43804	0.443804	0.293948	0.305476	0.314121	0.314121	0.291066	0.164265	0.164265	0.175793	0.175793	0.18732	0.178674	0.170029	0.207493	0.172911	0.172911	0.190202	0.21902	0.210375	0.21902	0.282421	0.282421	0.276657	0.279539	0.288184	0.29683	0.233429	0.244957	0.25072	0.288184	0.308357	0.322767	0.207493
GQ398122_Angiostrongylus_costaricensis	0.521614	0.487032	0.48415	0.504323	0.40634	0.412104	0.417867	0.440922	0.432277	0.443804	0.449568	0.446686	0.45245	0.455331	0.458213	0.446686	0.458213	0.288184	0.308357	0.302594	0.302594	0.285303	0.158501	0.158501	0.152738	0.152738	0.164265	0.152738	0.15562	0.178674	0.158501	0.158501	0.170029	0.236311	0.230548	0.239193	0.279539	0.276657	0.288184	0.285303	0.285303	0.308357	0.253602	0.256484	0.26513	0.288184	0.29683	0.311239	0.193084
GQ398121_Angiostrongylus_cantonensis	0.521614	0.48415	0.48415	0.507205	0.400576	0.414986	0.412104	0.43804	0.443804	0.43804	0.446686	0.443804	0.449568	0.446686	0.45245	0.443804	0.449568	0.293948	0.302594	0.308357	0.308357	0.288184	0.175793	0.175793	0.170029	0.170029	0.181556	0.181556	0.178674	0.204611	0.172911	0.172911	0.193084	0.224784	0.221902	0.221902	0.291066	0.291066	0.302594	0.276657	0.299712	0.308357	0.230548	0.236311	0.247839	0.299712	0.314121	0.331412	0.210375
NC018602_Angiostrongylus_vasorum	0.510086	0.481268	0.469741	0.501441	0.423631	0.429395	0.43804	0.455331	0.45245	0.458213	0.463977	0.461095	0.466859	0.469741	0.472622	0.461095	0.472622	0.276657	0.288184	0.293948	0.293948	0.288184	0.175793	0.175793	0.18732	0.18732	0.195965	0.193084	0.184438	0.210375	0.195965	0.195965	0.18732	0.224784	0.221902	0.216138	0.285303	0.282421	0.285303	0.282421	0.293948	0.314121	0.230548	0.242075	0.242075	0.291066	0.314121	0.334294	0.221902
MN793157_Angiostrongylus_mackerrasae	0.521614	0.475504	0.487032	0.512968	0.403458	0.412104	0.417867	0.440922	0.446686	0.435159	0.440922	0.43804	0.443804	0.440922	0.443804	0.43804	0.443804	0.293948	0.299712	0.314121	0.314121	0.291066	0.170029	0.170029	0.170029	0.170029	0.178674	0.172911	0.170029	0.195965	0.172911	0.172911	0.18732	0.224784	0.216138	0.221902	0.282421	0.282421	0.288184	0.282421	0.291066	0.299712	0.233429	0.242075	0.253602	0.291066	0.302594	0.311239	0.201729
AJ417719_Necator_americanus	0.530259	0.507205	0.510086	0.510086	0.423631	0.412104	0.429395	0.446686	0.458213	0.463977	0.472622	0.469741	0.475504	0.466859	0.469741	0.466859	0.466859	0.282421	0.291066	0.282421	0.282421	0.268012	0.15562	0.15562	0.167147	0.167147	0.175793	0.172911	0.172911	0.190202	0.167147	0.167147	0.172911	0.198847	0.201729	0.207493	0.302594	0.302594	0.302594	0.285303	0.288184	0.305476	0.244957	0.253602	0.256484	0.288184	0.308357	0.331412	0.198847
AJ417718_Ancylostoma_duodenale	0.518732	0.48415	0.495677	0.512968	0.409222	0.400576	0.420749	0.435159	0.440922	0.455331	0.463977	0.458213	0.463977	0.455331	0.469741	0.458213	0.455331	0.273775	0.276657	0.276657	0.276657	0.244957	0.14121	0.14121	0.14121	0.14121	0.149856	0.152738	0.158501	0.172911	0.146974	0.146974	0.15562	0.181556	0.18732	0.184438	0.285303	0.285303	0.288184	0.279539	0.291066	0.288184	0.221902	0.239193	0.244957	0.285303	0.291066	0.311239	0.181556
NC035142_Ancylostoma_ceylanicum	0.524496	0.48415	0.495677	0.51585	0.412104	0.403458	0.423631	0.443804	0.443804	0.461095	0.469741	0.463977	0.469741	0.461095	0.469741	0.463977	0.461095	0.270893	0.276657	0.279539	0.279539	0.242075	0.14121	0.14121	0.138329	0.138329	0.146974	0.152738	0.158501	0.172911	0.146974	0.146974	0.149856	0.181556	0.193084	0.184438	0.291066	0.291066	0.288184	0.279539	0.288184	0.291066	0.224784	0.236311	0.242075	0.285303	0.288184	0.308357	0.18732
NC034289_Ancylostoma_tubaeforme	0.521614	0.48415	0.495677	0.51585	0.40634	0.397695	0.417867	0.43804	0.43804	0.455331	0.463977	0.458213	0.463977	0.455331	0.469741	0.458213	0.455331	0.270893	0.273775	0.273775	0.273775	0.242075	0.135447	0.135447	0.135447	0.135447	0.144092	0.146974	0.152738	0.167147	0.14121	0.14121	0.149856	0.178674	0.184438	0.181556	0.282421	0.282421	0.285303	0.273775	0.285303	0.288184	0.224784	0.236311	0.242075	0.282421	0.285303	0.308357	0.181556
FM161883_Oesophagostomum_quadrispinulatum	0.527378	0.489914	0.504323	0.512968	0.409222	0.394813	0.423631	0.432277	0.443804	0.45245	0.461095	0.455331	0.461095	0.458213	0.466859	0.455331	0.458213	0.282421	0.282421	0.288184	0.288184	0.256484	0.135447	0.135447	0.138329	0.138329	0.146974	0.152738	0.15562	0.172911	0.144092	0.144092	0.152738	0.193084	0.193084	0.18732	0.29683	0.29683	0.293948	0.282421	0.285303	0.302594	0.230548	0.236311	0.244957	0.285303	0.291066	0.308357	0.195965
FM161882_Oesophagostomum_dentatum	0.533141	0.498559	0.510086	0.518732	0.417867	0.409222	0.432277	0.446686	0.45245	0.466859	0.475504	0.469741	0.475504	0.466859	0.481268	0.469741	0.466859	0.291066	0.288184	0.299712	0.299712	0.26513	0.14121	0.14121	0.138329	0.138329	0.146974	0.161383	0.158501	0.181556	0.149856	0.149856	0.158501	0.193084	0.198847	0.198847	0.305476	0.305476	0.302594	0.299712	0.299712	0.302594	0.230548	0.242075	0.247839	0.299712	0.299712	0.314121	0.198847
GQ888717_Strongylus_vulgaris	0.518732	0.489914	0.501441	0.51585	0.409222	0.391931	0.414986	0.435159	0.43804	0.455331	0.463977	0.458213	0.463977	0.455331	0.469741	0.458213	0.455331	0.273775	0.285303	0.276657	0.276657	0.253602	0.146974	0.146974	0.152738	0.152738	0.161383	0.161383	0.167147	0.181556	0.152738	0.152738	0.15562	0.18732	0.195965	0.193084	0.29683	0.29683	0.299712	0.285303	0.291066	0.305476	0.233429	0.244957	0.256484	0.293948	0.291066	0.317003	0.190202
NC026868_Strongylus_equinus	0.512968	0.478386	0.481268	0.504323	0.400576	0.389049	0.414986	0.435159	0.423631	0.455331	0.461095	0.455331	0.461095	0.458213	0.466859	0.455331	0.458213	0.259366	0.276657	0.273775	0.273775	0.244957	0.129683	0.129683	0.135447	0.135447	0.144092	0.149856	0.144092	0.170029	0.144092	0.144092	0.144092	0.193084	0.195965	0.18732	0.288184	0.288184	0.279539	0.270893	0.285303	0.293948	0.227666	0.239193	0.244957	0.282421	0.285303	0.314121	0.190202
[truncated: 18 more columns]

## Sheet: 16S
Table S3A: Cestode genetic distance values for 16S rRNA gene
DQ985706_Diphyllobothrium_latum_16S
AB269325_Diphyllobothrium_latum_16S	0.00252525
EF420138_Diphyllobothrium_nihonkaiense_16S	0.0265152	0.0252525
AB268585_Diphyllobothrium_nihonkaiense_16S	0.0290404	0.0277778	0.00505051
AP017648_Diphyllobothrium_stemmacephalum_16S	0.0694444	0.0669192	0.0694444	0.0719697
KY114889_Spirometra_erinaceieuropaei_16S	0.155303	0.155303	0.156566	0.156566	0.160354
KJ599680_Spirometra_erinaceieuropaei_16S	0.155303	0.155303	0.152778	0.155303	0.147727	0.0808081
KU852381_Spirometra_erinaceieuropaei_16S	0.155303	0.155303	0.156566	0.156566	0.160354	0	0.0808081
KJ599679_Spirometra_decipiens_16S	0.156566	0.156566	0.157828	0.157828	0.161616	0.00126263	0.0820707	0.00126263
AB086256_Taenia_solium_16S	0.27399	0.27399	0.277778	0.27904	0.289141	0.282828	0.27904	0.282828	0.282828
AY684274_Taenia_saginata_16S	0.267677	0.267677	0.270202	0.27399	0.285354	0.276515	0.272727	0.276515	0.276515	0.0997475
AF445798_Taenia_asiatica_16S	0.266414	0.266414	0.271465	0.275253	0.287879	0.275253	0.271465	0.275253	0.275253	0.109848	0.0239899
AB905201_Taenia_crocutae_16S	0.262626	0.262626	0.260101	0.263889	0.277778	0.282828	0.272727	0.282828	0.282828	0.111111	0.0580808	0.0643939
GQ228818_Taenia_multiceps_16S	0.262626	0.262626	0.262626	0.266414	0.275253	0.27904	0.271465	0.27904	0.27904	0.0984848	0.0618687	0.0719697	0.0669192
AB905199_Taenia_arctos_16S	0.267677	0.267677	0.27399	0.277778	0.282828	0.277778	0.277778	0.277778	0.277778	0.094697	0.102273	0.102273	0.109848	0.094697
AB905198_Taenia_regis_16S	0.256313	0.256313	0.260101	0.263889	0.276515	0.272727	0.262626	0.272727	0.272727	0.171717	0.152778	0.156566	0.156566	0.162879	0.156566
GU569096_Taenia_pisiformis_16S	0.266414	0.266414	0.265152	0.268939	0.276515	0.289141	0.281566	0.289141	0.289141	0.181818	0.164141	0.171717	0.161616	0.165404	0.181818	0.161616
GQ228819_Taenia_hydatigena_16S	0.260101	0.260101	0.265152	0.268939	0.280303	0.280303	0.266414	0.280303	0.280303	0.164141	0.151515	0.157828	0.157828	0.155303	0.152778	0.0454545	0.161616
FJ518620_Taenia_hydatigena_16S	0.258838	0.258838	0.263889	0.267677	0.27904	0.280303	0.267677	0.280303	0.280303	0.164141	0.151515	0.160354	0.157828	0.155303	0.152778	0.0517677	0.159091	0.00883838
AF216699_Taenia_crassiceps_16S	0.256313	0.256313	0.265152	0.267677	0.268939	0.286616	0.271465	0.286616	0.286616	0.151515	0.146465	0.147727	0.145202	0.150253	0.161616	0.155303	0.17298	0.15404	0.152778
FJ597547_Taenia_taeniaeformis_16S	0.248737	0.248737	0.253788	0.257576	0.255051	0.280303	0.268939	0.280303	0.280303	0.176768	0.176768	0.184343	0.176768	0.171717	0.184343	0.164141	0.160354	0.159091	0.156566	0.17803
AB018440_Echinococcus_multilocularis_16S	0.266414	0.266414	0.27399	0.275253	0.27904	0.27399	0.27399	0.27399	0.272727	0.185606	0.194444	0.194444	0.19697	0.19697	0.194444	0.189394	0.207071	0.180556	0.176768	0.195707	0.171717
AF297617_Echinococcus_granulosus_16S	0.258838	0.258838	0.267677	0.270202	0.275253	0.267677	0.281566	0.267677	0.267677	0.183081	0.189394	0.193182	0.194444	0.186869	0.181818	0.183081	0.212121	0.185606	0.184343	0.190657	0.179293	0.0719697
MK774655_Echinococcus_granulosus_16S	0.258838	0.258838	0.267677	0.270202	0.275253	0.267677	0.281566	0.267677	0.267677	0.183081	0.189394	0.193182	0.194444	0.186869	0.181818	0.183081	0.212121	0.185606	0.184343	0.190657	0.179293	0.0719697	0
MH301022_Echinococcus_granulosus_16S	0.267677	0.267677	0.275253	0.276515	0.280303	0.276515	0.276515	0.276515	0.276515	0.176768	0.183081	0.183081	0.190657	0.185606	0.181818	0.184343	0.210859	0.175505	0.174242	0.181818	0.185606	0.0896465	0.0795455	0.0795455
KJ559023_Echinococcus_granulosus_16S	0.260101	0.260101	0.268939	0.271465	0.277778	0.270202	0.284091	0.270202	0.270202	0.185606	0.190657	0.194444	0.195707	0.189394	0.184343	0.184343	0.213384	0.186869	0.185606	0.191919	0.179293	0.0719697	0.00252525	0.00252525	0.0808081
AF346403_Echinococcus_equinus_16S	0.267677	0.267677	0.271465	0.27399	0.282828	0.275253	0.284091	0.275253	0.275253	0.184343	0.190657	0.195707	0.195707	0.190657	0.185606	0.188131	0.219697	0.185606	0.186869	0.194444	0.185606	0.0820707	0.0568182	0.0568182	0.0997475	0.0568182
AB786665_Echinococcus_equinus_16S	0.263889	0.263889	0.267677	0.270202	0.27904	0.275253	0.281566	0.275253	0.275253	0.183081	0.188131	0.193182	0.193182	0.188131	0.183081	0.188131	0.217172	0.185606	0.186869	0.191919	0.183081	0.0782828	0.0555556	0.0555556	0.0959596	0.0555556	0.00378788
AB208063_Echinococcus_canadensis_16S	0.267677	0.267677	0.275253	0.277778	0.280303	0.276515	0.276515	0.276515	0.276515	0.17803	0.183081	0.183081	0.190657	0.185606	0.181818	0.184343	0.209596	0.175505	0.174242	0.180556	0.185606	0.0883838	0.0795455	0.0795455	0.00126263	0.0808081	0.0997475	0.0959596
MN340039_Echinococcus_canadensis_16S	0.268939	0.268939	0.276515	0.27904	0.281566	0.277778	0.277778	0.277778	0.277778	0.17803	0.183081	0.183081	0.191919	0.185606	0.181818	0.185606	0.209596	0.176768	0.175505	0.180556	0.186869	0.0896465	0.0808081	0.0808081	0.00252525	0.0820707	0.10101	0.0972222	0.00126263
AB235846_Echinococcus_ortleppi_16S	0.270202	0.270202	0.280303	0.284091	0.287879	0.27399	0.277778	0.27399	0.27399	0.179293	0.180556	0.185606	0.184343	0.181818	0.179293	0.179293	0.204545	0.176768	0.175505	0.17803	0.183081	0.0820707	0.0719697	0.0719697	0.0277778	0.0732323	0.0883838	0.084596	0.0277778	0.0290404
AB208546_Echinococcus_vogeli_16S	0.255051	0.255051	0.260101	0.262626	0.262626	0.265152	0.270202	0.265152	0.265152	0.194444	0.195707	0.198232	0.19697	0.19697	0.193182	0.186869	0.207071	0.180556	0.179293	0.195707	0.184343	0.0795455	0.0719697	0.0719697	0.0883838	0.0744949	0.0934343	0.0896465	0.0883838	0.0896465	0.0808081
AB208064_Echinococcus_shiquicus_16S	0.267677	0.267677	0.276515	0.27904	0.272727	0.281566	0.268939	0.281566	0.281566	0.205808	0.20202	0.199495	0.205808	0.204545	0.199495	0.193182	0.222222	0.185606	0.186869	0.204545	0.194444	0.10101	0.0984848	0.0984848	0.106061	0.10101	0.103535	0.10101	0.106061	0.107323	0.0959596	0.0984848
AB208545_Echinococcus_oligarthrus_16S	0.257576	0.257576	0.266414	0.268939	0.272727	0.275253	0.271465	0.275253	0.275253	0.189394	0.190657	0.199495	0.198232	0.185606	0.186869	0.190657	0.200758	0.181818	0.179293	0.189394	0.171717	0.0883838	0.0669192	0.0669192	0.0921717	0.0669192	0.0871212	0.0858586	0.0921717	0.0934343	0.0782828	0.084596	0.112374
AF314223_Hymenolepis_diminuta_16S	0.27399	0.272727	0.281566	0.284091	0.275253	0.294192	0.281566	0.294192	0.294192	0.247475	0.234848	0.231061	0.236111	0.237374	0.241162	0.243687	0.223485	0.243687	0.242424	0.227273	0.232323	0.242424	0.242424	0.242424	0.234848	0.243687	0.252525	0.25	0.233586	0.233586	0.234848	0.242424	0.246212	0.231061
KT951722_Hymenolepis_nana_16S	0.271465	0.271465	0.276515	0.280303	0.27399	0.290404	0.296717	0.290404	0.290404	0.243687	0.242424	0.242424	0.229798	0.236111	0.241162	0.236111	0.209596	0.22601	0.223485	0.213384	0.227273	0.241162	0.22601	0.22601	0.238636	0.228535	0.234848	0.232323	0.238636	0.239899	0.232323	0.231061	0.231061	0.218434	0.180556
MG587892_Dipylidium_caninum_16S	0.266414	0.266414	0.268939	0.272727	0.268939	0.272727	0.262626	0.272727	0.272727	0.218434	0.217172	0.219697	0.223485	0.219697	0.228535	0.236111	0.223485	0.229798	0.231061	0.215909	0.212121	0.219697	0.215909	0.215909	0.214646	0.217172	0.228535	0.22601	0.214646	0.215909	0.213384	0.215909	0.233586	0.209596	0.193182	0.212121
JQ268545_Gigantolina_magna_16S	0.335859	0.333333	0.340909	0.343434	0.342172	0.34596	0.354798	0.34596	0.347222	0.314394	0.313131	0.310606	0.309343	0.305556	0.320707	0.318182	0.305556	0.315657	0.315657	0.313131	0.300505	0.30303	0.285354	0.285354	0.294192	0.287879	0.291667	0.290404	0.294192	0.295455	0.295455	0.29798	0.308081	0.289141	0.333333	0.324495	0.325758
KY486752_Breviscolex_orientalis_16S	0.311869	0.310606	0.306818	0.308081	0.310606	0.299242	0.287879	0.299242	0.29798	0.333333	0.324495	0.320707	0.325758	0.325758	0.319444	0.325758	0.342172	0.333333	0.337121	0.342172	0.334596	0.325758	0.329545	0.329545	0.320707	0.332071	0.339646	0.338384	0.319444	0.320707	0.323232	0.32197	0.329545	0.328283	0.329545	0.352273	0.328283	0.392677
KT028770_Caryophyllaeus_brachycollis_16S	0.30303	0.300505	0.300505	0.301768	0.304293	0.285354	0.286616	0.285354	0.286616	0.316919	0.32197	0.32197	0.325758	0.314394	0.32197	0.292929	0.30303	0.295455	0.296717	0.299242	0.324495	0.310606	0.299242	0.299242	0.292929	0.300505	0.306818	0.306818	0.292929	0.292929	0.299242	0.305556	0.299242	0.299242	0.319444	0.294192	0.311869	0.368687	0.25
JQ268550_Nippotaenia_chaenogobii_16S	0.275253	0.275253	0.280303	0.280303	0.276515	0.281566	0.281566	0.281566	0.281566	0.237374	0.228535	0.232323	0.224747	0.229798	0.231061	0.224747	0.217172	0.214646	0.213384	0.224747	0.209596	0.246212	0.237374	0.237374	0.239899	0.239899	0.255051	0.252525	0.238636	0.238636	0.239899	0.248737	0.243687	0.239899	0.22096	0.241162	0.247475	0.339646	0.35101	0.318182
AP017669_Schistocephalus_solidus_16S	0.126263	0.126263	0.131313	0.133838	0.126263	0.160354	0.170455	0.160354	0.161616	0.284091	0.267677	0.272727	0.266414	0.262626	0.272727	0.258838	0.268939	0.261364	0.261364	0.270202	0.252525	0.270202	0.272727	0.272727	0.271465	0.27399	0.272727	0.272727	0.271465	0.271465	0.271465	0.265152	0.272727	0.261364	0.261364	0.276515	0.266414	0.340909	0.291667	0.290404	0.262626
JQ268541_Clistobothrium_montaukensis_16S	0.237374	0.237374	0.239899	0.242424	0.238636	0.251263	0.257576	0.251263	0.251263	0.238636	0.244949	0.242424	0.233586	0.229798	0.239899	0.234848	0.222222	0.227273	0.224747	0.228535	0.218434	0.219697	0.231061	0.231061	0.241162	0.232323	0.233586	0.233586	0.239899	0.241162	0.234848	0.241162	0.238636	0.224747	0.208333	0.200758	0.208333	0.319444	0.323232	0.294192	0.20202	0.234848
MK896864_Rhinebothrium_reydai_16S	0.270202	0.270202	0.271465	0.272727	0.270202	0.30303	0.289141	0.30303	0.304293	0.263889	0.267677	0.268939	0.261364	0.263889	0.267677	0.267677	0.237374	0.251263	0.248737	0.247475	0.258838	0.261364	0.261364	0.261364	0.257576	0.262626	0.270202	0.267677	0.256313	0.257576	0.263889	0.263889	0.260101	0.261364	0.251263	0.233586	0.256313	0.356061	0.332071	0.311869	0.22096	0.262626	0.228535
MF314173_Gangesia_oligonchis_16S	0.236111	0.236111	0.241162	0.243687	0.237374	0.247475	0.231061	0.247475	0.247475	0.252525	0.252525	0.253788	0.257576	0.244949	0.247475	0.247475	0.257576	0.246212	0.246212	0.258838	0.234848	0.246212	0.260101	0.260101	0.243687	0.261364	0.263889	0.262626	0.243687	0.244949	0.241162	0.261364	0.238636	0.244949	0.244949	0.234848	0.22096	0.324495	0.30303	0.277778	0.233586	0.243687	0.156566	0.232323
NC017750_Trichuris_trichiura_16S	0.457071	0.458333	0.458333	0.459596	0.460859	0.455808	0.455808	0.455808	0.457071	0.439394	0.453283	0.45202	0.449495	0.444444	0.448232	0.448232	0.429293	0.445707	0.441919	0.434343	0.42803	0.453283	0.460859	0.460859	0.459596	0.462121	0.457071	0.455808	0.459596	0.458333	0.458333	0.459596	0.459596	0.45202	0.454545	0.431818	0.464646	0.469697	0.5	0.505051	0.443182	0.455808	0.450758	0.450758	0.463384
Table S3B: Trematode genetic distance values for 16S rRNA gene
JF739555_Opisthorchis_viverrini_16S
EU921260_Opisthorchis_felineus_16S	0.14433
FJ381664_Clonorchis_sinensis_16S	0.150773	0.100515
KT239342_Metorchis_orientalis_16S	0.162371	0.106959	0.113402
MK238506_Amphimerus_sp_16S	0.201031	0.166237	0.168814	0.153351
KF214770_Haplorchis_taichui_16S	0.26933	0.246134	0.239691	0.242268	0.252577
KC330755_Metagonimus_yokogawai_16S	0.257732	0.233247	0.23067	0.234536	0.240979	0.215206
MN116706_Echinostoma_revolutum_16S	0.311856	0.279639	0.270619	0.28866	0.284794	0.293814	0.279639
MN116740_Echinostoma_miyagawai_16S	0.278351	0.26933	0.262887	0.268041	0.262887	0.305412	0.275773	0.162371
KR062182_Echinostoma_hortense_16S	0.315722	0.298969	0.298969	0.298969	0.292526	0.289948	0.292526	0.259021	0.239691
AF216697_Fasciola_hepatica_16S	0.313144	0.298969	0.296392	0.296392	0.274485	0.280928	0.298969	0.25	0.247423	0.194588
KF543342_Fasciola_gigantica_16S	0.302835	0.289948	0.28866	0.284794	0.268041	0.282216	0.292526	0.251289	0.246134	0.194588	0.0798969
KX787886_Fasciola_jacksoni_16S	0.314433	0.304124	0.304124	0.304124	0.291237	0.300258	0.315722	0.260309	0.23067	0.208763	0.143041	0.146907
KX169163_Fasciolopsis_buski_16S	0.29768	0.296392	0.295103	0.295103	0.278351	0.302835	0.304124	0.242268	0.239691	0.199742	0.146907	0.140464	0.162371
AF219379_Paragonimus_westermani_16S	0.270619	0.270619	0.265464	0.260309	0.259021	0.275773	0.242268	0.296392	0.291237	0.304124	0.305412	0.29768	0.310567	0.29768
MH059809_Paragonimus_heterotremus_16S	0.26933	0.256443	0.253866	0.262887	0.251289	0.265464	0.247423	0.275773	0.268041	0.265464	0.279639	0.277062	0.286082	0.289948	0.154639
KX765277_Paragonimus_ohirai_16S	0.283505	0.268041	0.252577	0.251289	0.255155	0.26933	0.261598	0.274485	0.277062	0.275773	0.292526	0.292526	0.313144	0.28866	0.180412	0.113402
MH322000_Paragonimus_kellicotti_16S	0.278351	0.264175	0.257732	0.270619	0.264175	0.268041	0.262887	0.28866	0.287371	0.271907	0.310567	0.311856	0.314433	0.302835	0.173969	0.122423	0.128866
MK685274_Lyperosomum_longicauda_16S	0.291237	0.277062	0.283505	0.275773	0.274485	0.298969	0.287371	0.301546	0.28866	0.318299	0.305412	0.284794	0.30799	0.295103	0.28866	0.271907	0.280928	0.278351
KF318787_Dicrocoelium_dendriticum_16S	0.319588	0.298969	0.305412	0.295103	0.293814	0.318299	0.289948	0.329897	0.293814	0.298969	0.306701	0.300258	0.315722	0.30799	0.300258	0.26933	0.286082	0.284794	0.206186
KF318786_Dicrocoelium_chinensis_16S	0.323454	0.29768	0.302835	0.286082	0.286082	0.311856	0.29768	0.331186	0.28866	0.295103	0.302835	0.293814	0.322165	0.306701	0.29768	0.262887	0.284794	0.280928	0.215206	0.0708763
DQ157223_Schistosoma_spindale_16S	0.376289	0.359536	0.359536	0.368557	0.376289	0.378866	0.387887	0.372423	0.365979	0.369845	0.371134	0.371134	0.35567	0.365979	0.393041	0.376289	0.375	0.380155	0.382732	0.386598	0.376289
DQ157222_Schistosoma_haematobium_16S	0.376289	0.373711	0.35567	0.372423	0.389175	0.387887	0.378866	0.382732	0.362113	0.373711	0.376289	0.376289	0.380155	0.358247	0.395619	0.376289	0.360825	0.380155	0.380155	0.387887	0.377577	0.166237
MN637821_Schistosoma_indicum_16S	0.381443	0.373711	0.372423	0.376289	0.382732	0.381443	0.399485	0.381443	0.371134	0.378866	0.365979	0.376289	0.369845	0.372423	0.396907	0.377577	0.375	0.382732	0.39433	0.391753	0.382732	0.108247	0.171392
KU196417_Schistosoma_japonicum_16S	0.356959	0.351804	0.345361	0.33634	0.346649	0.351804	0.373711	0.360825	0.331186	0.335052	0.332474	0.338918	0.332474	0.335052	0.372423	0.362113	0.342784	0.362113	0.337629	0.358247	0.360825	0.224227	0.239691	0.237113
AF217449_Schistosoma_mekongi_16S	0.371134	0.369845	0.363402	0.354381	0.372423	0.35567	0.389175	0.354381	0.335052	0.338918	0.333763	0.344072	0.337629	0.340206	0.380155	0.371134	0.35567	0.371134	0.345361	0.371134	0.375	0.224227	0.244845	0.23067	0.103093
MT259035_Diplostomum_ardeae_16S	0.306701	0.309278	0.310567	0.29768	0.295103	0.30799	0.320876	0.28866	0.266753	0.283505	0.271907	0.278351	0.278351	0.265464	0.329897	0.292526	0.314433	0.298969	0.313144	0.31701	0.31701	0.342784	0.354381	0.353093	0.319588	0.340206
KM923964_Clinostomum_complanatum_16S	0.331186	0.311856	0.291237	0.309278	0.311856	0.30799	0.319588	0.282216	0.277062	0.28866	0.253866	0.274485	0.278351	0.26933	0.326031	0.286082	0.296392	0.292526	0.31701	0.328608	0.324742	0.372423	0.377577	0.368557	0.331186	0.341495	0.219072
NC017750_Trichuris_trichiura_16S	0.494845	0.496134	0.493557	0.493557	0.510309	0.490979	0.502577	0.5	0.479381	0.483247	0.481959	0.496134	0.497423	0.488402	0.51933	0.489691	0.483247	0.492268	0.489691	0.501289	0.494845	0.475515	0.469072	0.471649	0.467784	0.476804	0.470361	0.474227
Table S3C: Nematode genetic distance values for 16S rRNA gene
AP017707_Fasciola_hepatica_16S
DQ157222_Schistosoma_haematobium_16S	0.34106
NC002545_Schistosoma_mansoni_16S	0.324503	0.205298
NC024025_Fasciola_gigantica_16S	0.0745033	0.332781	0.326159
KT449826_Trichuris_trichiura_16S	0.483444	0.488411	0.5	0.493377
KT449823_Trichuris_suis_16S	0.501656	0.488411	0.476821	0.516556	0.225166
NC018597_Trichuris_ovis_16S	0.483444	0.476821	0.491722	0.486755	0.261589	0.240066
NC018596_Trichuris_discolor_16S	0.476821	0.485099	0.486755	0.485099	0.253311	0.241722	0.100993
NC028621_Trichuris_muris_16S	0.498344	0.486755	0.483444	0.504967	0.261589	0.236755	0.246689	0.231788
KM357412_Trichinella_patagoniensis_16S	0.508278	0.519868	0.506623	0.509934	0.284768	0.296358	0.307947	0.288079	0.289735
NC002681_Trichinella_spiralis_16S	0.491722	0.508278	0.493377	0.501656	0.269868	0.291391	0.306291	0.288079	0.281457	0.0480132
NC025751_Trichinella_murrelli_16S	0.493377	0.514901	0.496689	0.503311	0.264901	0.286424	0.30298	0.286424	0.286424	0.0364238	0.0480132
NC_025753_Trichinella_nelsoni_16S	0.491722	0.518212	0.5	0.503311	0.271523	0.294702	0.311258	0.301325	0.296358	0.0413907	0.0529801	0.0430464
KM357421_Trichinella_zimbabwensis_16S	0.5	0.508278	0.495033	0.514901	0.299669	0.298013	0.301325	0.299669	0.296358	0.107616	0.104305	0.0976821	0.0976821
NC025749_Trichinella_pseudospiralis_16S	0.5	0.495033	0.498344	0.513245	0.278146	0.293046	0.311258	0.296358	0.286424	0.112583	0.0960265	0.109272	0.11755	0.0877483
NC025750_Trichinella_britovi_16S	0.495033	0.514901	0.498344	0.503311	0.271523	0.289735	0.304636	0.289735	0.288079	0.0380795	0.0496689	0.0231788	0.0430464	0.10596	0.110927
KM357417_Trichinella_papuae_16S	0.503311	0.511589	0.511589	0.518212	0.299669	0.298013	0.296358	0.299669	0.291391	0.100993	0.104305	0.0976821	0.0910596	0.0248344	0.089404	0.0993377
EU281143_Enterobius_vermicularis_16S	0.546358	0.519868	0.514901	0.536424	0.501656	0.506623	0.47351	0.476821	0.511589	0.496689	0.501656	0.495033	0.5	0.5	0.504967	0.493377	0.501656
NC027190_Oxyuris_equi_16S	0.514901	0.513245	0.509934	0.506623	0.509934	0.521523	0.501656	0.488411	0.503311	0.524834	0.521523	0.514901	0.518212	0.524834	0.533113	0.513245	0.524834	0.200331
KT764937_Aspiculuris_tetraptera_16S	0.496689	0.528146	0.511589	0.508278	0.511589	0.496689	0.480132	0.478477	0.495033	0.518212	0.518212	0.514901	0.514901	0.52649	0.528146	0.514901	0.52649	0.205298	0.19702
KM067271_Parascaris_univalens_16S	0.496689	0.513245	0.516556	0.504967	0.519868	0.501656	0.511589	0.496689	0.52649	0.508278	0.498344	0.501656	0.496689	0.518212	0.503311	0.5	0.516556	0.316225	0.278146	0.283113
MF678786_Parascaris_equorum_16S	0.506623	0.508278	0.511589	0.504967	0.523179	0.503311	0.509934	0.496689	0.528146	0.508278	0.498344	0.501656	0.498344	0.523179	0.504967	0.5	0.519868	0.319536	0.284768	0.291391	0.0149007
KY045805_Ascaris_suum_16S	0.5	0.501656	0.514901	0.5	0.504967	0.486755	0.488411	0.480132	0.514901	0.508278	0.495033	0.501656	0.498344	0.508278	0.5	0.503311	0.509934	0.311258	0.273179	0.271523	0.0794702	0.0943709
NC_036666_Ascaris_ovis_16S	0.503311	0.5	0.516556	0.503311	0.508278	0.488411	0.488411	0.478477	0.509934	0.503311	0.490066	0.501656	0.496689	0.506623	0.495033	0.501656	0.508278	0.316225	0.278146	0.279801	0.0844371	0.0993377	0.00827815
HQ704900_Ascaris_lumbricoides_16S	0.5	0.498344	0.513245	0.5	0.506623	0.486755	0.490066	0.481788	0.513245	0.506623	0.493377	0.503311	0.496689	0.509934	0.498344	0.501656	0.511589	0.311258	0.274834	0.274834	0.0811258	0.0960265	0.00496689	0.00662252
AM411622_Toxocara_cati_16S	0.519868	0.5	0.516556	0.523179	0.524834	0.493377	0.504967	0.478477	0.519868	0.534768	0.518212	0.521523	0.52649	0.523179	0.523179	0.524834	0.52649	0.337748	0.294702	0.296358	0.173841	0.18543	0.153974	0.15894	0.157285
AM411108_Toxocara_canis_16S	0.504967	0.498344	0.514901	0.511589	0.529801	0.493377	0.506623	0.485099	0.528146	0.531457	0.518212	0.523179	0.52649	0.523179	0.524834	0.523179	0.52649	0.331126	0.304636	0.293046	0.160596	0.172185	0.149007	0.155629	0.153974	0.0761589
AM412316_Toxocara_malaysiensis_16S	0.518212	0.490066	0.519868	0.514901	0.523179	0.496689	0.511589	0.496689	0.523179	0.539735	0.523179	0.528146	0.528146	0.523179	0.531457	0.529801	0.52649	0.32947	0.294702	0.296358	0.178808	0.190397	0.162252	0.168874	0.167219	0.0844371	0.0877483
NC034329_Anisakis_pegreffii_16S	0.52649	0.511589	0.531457	0.524834	0.516556	0.493377	0.518212	0.496689	0.529801	0.519868	0.504967	0.508278	0.509934	0.514901	0.516556	0.509934	0.518212	0.322848	0.307947	0.304636	0.203642	0.215232	0.190397	0.19702	0.193709	0.160596	0.17053	0.172185
AY994157_Anisakis_simplex_16S	0.524834	0.509934	0.529801	0.524834	0.516556	0.493377	0.518212	0.496689	0.529801	0.519868	0.504967	0.508278	0.509934	0.514901	0.516556	0.509934	0.518212	0.322848	0.307947	0.304636	0.201987	0.213576	0.190397	0.19702	0.193709	0.162252	0.172185	0.172185	0.00165563
FJ905109_Contracaecum_rudolphii_16S	0.498344	0.501656	0.519868	0.504967	0.495033	0.481788	0.490066	0.481788	0.491722	0.508278	0.493377	0.498344	0.503311	0.501656	0.496689	0.498344	0.504967	0.326159	0.304636	0.284768	0.19702	0.208609	0.178808	0.18543	0.182119	0.183775	0.188742	0.188742	0.187086	0.187086
KU529973_Heterakis_gallinarum_16S	0.533113	0.529801	0.531457	0.524834	0.490066	0.471854	0.450331	0.460265	0.486755	0.495033	0.495033	0.488411	0.490066	0.504967	0.501656	0.488411	0.504967	0.288079	0.266556	0.254967	0.271523	0.278146	0.258278	0.259934	0.259934	0.263245	0.258278	0.256623	0.269868	0.269868	0.261589
NC029838_Heterakis_beramporia_16S	0.521523	0.528146	0.529801	0.531457	0.483444	0.47351	0.460265	0.468543	0.496689	0.498344	0.495033	0.491722	0.493377	0.503311	0.506623	0.493377	0.506623	0.283113	0.27649	0.240066	0.271523	0.283113	0.271523	0.27649	0.273179	0.274834	0.264901	0.266556	0.273179	0.273179	0.251656	0.100993
NC042411_Heterakis_dispar_16S	0.52649	0.52649	0.516556	0.523179	0.485099	0.483444	0.470199	0.466887	0.498344	0.488411	0.488411	0.483444	0.486755	0.498344	0.496689	0.483444	0.506623	0.288079	0.266556	0.264901	0.263245	0.268212	0.261589	0.264901	0.264901	0.268212	0.271523	0.271523	0.281457	0.281457	0.269868	0.0827815	0.11755
NC001861_Onchocerca_volvulus_16S	0.521523	0.52649	0.52649	0.518212	0.513245	0.509934	0.503311	0.491722	0.516556	0.521523	0.521523	0.521523	0.523179	0.52649	0.523179	0.519868	0.528146	0.359272	0.34106	0.31457	0.293046	0.301325	0.289735	0.296358	0.294702	0.31457	0.316225	0.309603	0.312914	0.311258	0.294702	0.30298	0.307947	0.301325
KX181290_Onchocerca_ochengi_16S	0.516556	0.523179	0.523179	0.516556	0.509934	0.503311	0.496689	0.485099	0.508278	0.518212	0.516556	0.519868	0.523179	0.524834	0.519868	0.519868	0.52649	0.357616	0.339404	0.31457	0.296358	0.304636	0.293046	0.299669	0.298013	0.31457	0.319536	0.311258	0.316225	0.31457	0.296358	0.307947	0.309603	0.30298	0.013245
HQ214004_Onchocerca_flexuosa_16S	0.523179	0.529801	0.52649	0.52649	0.518212	0.514901	0.508278	0.501656	0.503311	0.531457	0.529801	0.528146	0.533113	0.538079	0.533113	0.528146	0.541391	0.364238	0.337748	0.326159	0.301325	0.309603	0.298013	0.304636	0.30298	0.319536	0.312914	0.311258	0.316225	0.31457	0.293046	0.319536	0.322848	0.309603	0.0596026	0.0596026
HQ186250_Loa_loa_16S	0.498344	0.528146	0.519868	0.509934	0.509934	0.496689	0.498344	0.478477	0.493377	0.514901	0.514901	0.513245	0.514901	0.518212	0.516556	0.511589	0.521523	0.344371	0.332781	0.311258	0.299669	0.311258	0.301325	0.307947	0.306291	0.307947	0.311258	0.317881	0.316225	0.31457	0.294702	0.31457	0.311258	0.301325	0.109272	0.110927	0.102649
JQ316200_Wuchereria_bancrofti_16S	0.508278	0.524834	0.521523	0.516556	0.503311	0.490066	0.478477	0.476821	0.490066	0.521523	0.518212	0.518212	0.523179	0.528146	0.529801	0.518212	0.528146	0.365894	0.336093	0.311258	0.298013	0.306291	0.299669	0.306291	0.304636	0.312914	0.30298	0.317881	0.307947	0.306291	0.296358	0.298013	0.291391	0.301325	0.120861	0.119205	0.11755	0.109272
JN555591_Dracunculus_medinensis_16S	0.543046	0.551325	0.549669	0.548013	0.496689	0.491722	0.483444	0.475166	0.491722	0.506623	0.508278	0.503311	0.506623	0.504967	0.514901	0.504967	0.506623	0.352649	0.322848	0.316225	0.284768	0.293046	0.279801	0.286424	0.279801	0.291391	0.289735	0.289735	0.298013	0.296358	0.278146	0.304636	0.312914	0.306291	0.311258	0.316225	0.317881	0.322848	0.31457
NC032073_Gnathostoma_doloresi_16S	0.514901	0.519868	0.508278	0.506623	0.498344	0.491722	0.478477	0.478477	0.506623	0.52649	0.518212	0.519868	0.514901	0.52649	0.524834	0.518212	0.524834	0.349338	0.332781	0.319536	0.266556	0.273179	0.258278	0.266556	0.263245	0.279801	0.279801	0.294702	0.273179	0.274834	0.278146	0.289735	0.298013	0.289735	0.322848	0.319536	0.321192	0.326159	0.324503	0.31457
KX826911_Gnathostoma_nipponicum_16S	0.496689	0.513245	0.514901	0.501656	0.488411	0.493377	0.488411	0.483444	0.503311	0.513245	0.503311	0.504967	0.501656	0.5	0.509934	0.504967	0.503311	0.327815	0.319536	0.307947	0.243377	0.251656	0.228477	0.236755	0.233444	0.261589	0.253311	0.264901	0.25	0.25	0.254967	0.284768	0.288079	0.286424	0.322848	0.321192	0.316225	0.319536	0.312914	0.311258	0.119205
NC027726_Gnathostoma_spinigerum_16S	0.503311	0.533113	0.508278	0.501656	0.493377	0.5	0.485099	0.491722	0.508278	0.519868	0.511589	0.509934	0.503311	0.509934	0.521523	0.506623	0.514901	0.317881	0.316225	0.311258	0.253311	0.259934	0.243377	0.248344	0.248344	0.278146	0.264901	0.288079	0.264901	0.266556	0.281457	0.278146	0.291391	0.281457	0.326159	0.327815	0.326159	0.319536	0.337748	0.31457	0.137417	0.089404
NC028622_Strongyloides_papillosus_16S	0.551325	0.539735	0.548013	0.549669	0.546358	0.518212	0.496689	0.508278	0.514901	0.529801	0.519868	0.523179	0.524834	0.524834	0.538079	0.521523	0.531457	0.390728	0.380795	0.369205	0.32947	0.336093	0.322848	0.32947	0.327815	0.324503	0.331126	0.344371	0.317881	0.317881	0.317881	0.346026	0.346026	0.364238	0.39404	0.399007	0.392384	0.389073	0.360927	0.38245	0.332781	0.336093	0.34106
NC028623_Strongyloides_ratti_16S	0.524834	0.508278	0.5	0.521523	0.5	0.495033	0.490066	0.485099	0.481788	0.514901	0.503311	0.504967	0.514901	0.508278	0.503311	0.506623	0.514901	0.301325	0.288079	0.296358	0.246689	0.254967	0.256623	0.259934	0.256623	0.264901	0.258278	0.271523	0.248344	0.248344	0.236755	0.278146	0.283113	0.259934	0.319536	0.321192	0.31457	0.307947	0.30298	0.289735	0.279801	0.278146	0.278146	0.263245
NC028229_Strongyloides_venezuelensis_16S	0.529801	0.548013	0.544702	0.533113	0.538079	0.509934	0.504967	0.491722	0.498344	0.513245	0.503311	0.509934	0.504967	0.514901	0.524834	0.513245	0.518212	0.354305	0.339404	0.324503	0.291391	0.299669	0.296358	0.301325	0.299669	0.296358	0.304636	0.301325	0.288079	0.289735	0.281457	0.316225	0.309603	0.327815	0.36755	0.370861	0.365894	0.35596	0.342715	0.311258	0.311258	0.312914	0.324503	0.140728	0.228477
LC050212_Strongyloides_stercoralis_16S	0.531457	0.513245	0.511589	0.529801	0.496689	0.483444	0.488411	0.483444	0.475166	0.504967	0.493377	0.496689	0.503311	0.508278	0.503311	0.498344	0.509934	0.288079	0.278146	0.289735	0.241722	0.25	0.235099	0.241722	0.238411	0.261589	0.266556	0.271523	0.258278	0.258278	0.216887	0.27649	0.274834	0.269868	0.326159	0.32947	0.317881	0.319536	0.30298	0.286424	0.289735	0.263245	0.266556	0.251656	0.14404	0.230132
LC050209_Parastrongyloides_trichosuri_16S	0.528146	0.511589	0.501656	0.52649	0.481788	0.463576	0.486755	0.468543	0.476821	0.508278	0.493377	0.5	0.5	0.5	0.503311	0.5	0.509934	0.293046	0.279801	0.27649	0.225166	0.231788	0.216887	0.22351	0.216887	0.231788	0.235099	0.248344	0.211921	0.213576	0.213576	0.258278	0.256623	0.251656	0.311258	0.31457	0.311258	0.307947	0.298013	0.291391	0.25	0.246689	0.246689	0.238411	0.157285	0.206954	0.134106
NC029736_Haemonchus_placei_16S	0.514901	0.523179	0.513245	0.516556	0.478477	0.456954	0.455298	0.44702	0.465232	0.481788	0.470199	0.476821	0.476821	0.475166	0.47351	0.480132	0.480132	0.294702	0.298013	0.278146	0.25	0.254967	0.243377	0.246689	0.241722	0.246689	0.241722	0.266556	0.243377	0.243377	0.226821	0.253311	0.263245	0.254967	0.31457	0.316225	0.321192	0.31457	0.311258	0.307947	0.279801	0.258278	0.273179	0.32947	0.248344	0.294702	0.240066	0.213576
EU346694_Haemonchus_contortus_16S	0.52649	0.533113	0.524834	0.52649	0.470199	0.455298	0.445364	0.445364	0.461921	0.475166	0.465232	0.471854	0.47351	0.468543	0.466887	0.475166	0.471854	0.301325	0.304636	0.284768	0.253311	0.258278	0.241722	0.245033	0.240066	0.254967	0.258278	0.278146	0.25	0.25	0.225166	0.246689	0.246689	0.246689	0.321192	0.322848	0.332781	0.32947	0.317881	0.304636	0.269868	0.254967	0.269868	0.334437	0.254967	0.293046	0.231788	0.211921	0.0645695
NC033886_Nippostrongylus_brasiliensis_16S	0.516556	0.514901	0.516556	0.518212	0.486755	0.468543	0.478477	0.456954	0.470199	0.493377	0.483444	0.493377	0.493377	0.488411	0.488411	0.496689	0.493377	0.304636	0.284768	0.296358	0.245033	0.25	0.233444	0.236755	0.231788	0.25	0.236755	0.256623	0.246689	0.246689	0.233444	0.25	0.259934	0.245033	0.339404	0.336093	0.336093	0.321192	0.309603	0.291391	0.266556	0.25	0.263245	0.311258	0.210265	0.254967	0.215232	0.182119	0.163907
NC030332_Angiostrongylus_malaysiensis_16S	0.509934	0.498344	0.491722	0.514901	0.483444	0.478477	0.465232	0.456954	0.470199	0.490066	0.47351	0.480132	0.483444	0.493377	0.481788	0.485099	0.493377	0.306291	0.291391	0.283113	0.240066	0.248344	0.235099	0.238411	0.233444	0.256623	0.256623	0.266556	0.258278	0.258278	0.233444	0.271523	0.261589	0.269868	0.332781	0.336093	0.336093	0.339404	0.32947	0.304636	0.258278	0.254967	0.27649	0.327815	0.240066	0.274834	0.233444	0.206954	0.182119
GQ398122_Angiostrongylus_costaricensis_16S	0.509934	0.501656	0.496689	0.513245	0.476821	0.461921	0.466887	0.460265	0.458609	0.491722	0.475166	0.483444	0.485099	0.495033	0.483444	0.485099	0.495033	0.326159	0.312914	0.299669	0.246689	0.254967	0.233444	0.236755	0.231788	0.261589	0.251656	0.268212	0.259934	0.259934	0.245033	0.261589	0.261589	0.269868	0.346026	0.349338	0.350993	0.346026	0.326159	0.316225	0.264901	0.261589	0.27649	0.324503	0.253311	0.284768	0.253311	0.211921	0.175497
GQ398121_Angiostrongylus_cantonensis_16S	0.498344	0.496689	0.498344	0.511589	0.476821	0.478477	0.451987	0.445364	0.465232	0.483444	0.466887	0.47351	0.475166	0.488411	0.471854	0.480132	0.488411	0.306291	0.296358	0.284768	0.240066	0.248344	0.226821	0.228477	0.226821	0.240066	0.248344	0.254967	0.251656	0.251656	0.240066	0.263245	0.264901	0.274834	0.32947	0.332781	0.337748	0.332781	0.324503	0.296358	0.274834	0.251656	0.274834	0.327815	0.240066	0.27649	0.240066	0.201987	0.175497
NC018602_Angiostrongylus_vasorum_16S	0.504967	0.5	0.506623	0.506623	0.5	0.483444	0.481788	0.471854	0.488411	0.504967	0.490066	0.498344	0.498344	0.501656	0.495033	0.498344	0.508278	0.319536	0.299669	0.299669	0.236755	0.245033	0.233444	0.240066	0.235099	0.236755	0.235099	0.25	0.254967	0.256623	0.235099	0.243377	0.256623	0.256623	0.337748	0.34106	0.339404	0.332781	0.311258	0.298013	0.264901	0.258278	0.273179	0.319536	0.231788	0.271523	0.238411	0.19702	0.190397
MN793157_Angiostrongylus_mackerrasae_16S	0.503311	0.501656	0.496689	0.509934	0.481788	0.485099	0.455298	0.44702	0.478477	0.483444	0.465232	0.475166	0.47351	0.490066	0.480132	0.480132	0.490066	0.311258	0.294702	0.284768	0.254967	0.263245	0.236755	0.240066	0.235099	0.256623	0.261589	0.271523	0.264901	0.264901	0.25	0.271523	0.263245	0.264901	0.331126	0.334437	0.336093	0.331126	0.319536	0.30298	0.263245	0.25	0.279801	0.332781	0.251656	0.281457	0.243377	0.205298	0.188742
AJ417719_Necator_americanus_16S	0.534768	0.531457	0.509934	0.533113	0.488411	0.468543	0.475166	0.458609	0.466887	0.490066	0.483444	0.481788	0.483444	0.480132	0.478477	0.483444	0.485099	0.307947	0.301325	0.293046	0.253311	0.258278	0.258278	0.258278	0.256623	0.268212	0.258278	0.269868	0.268212	0.268212	0.245033	0.268212	0.269868	0.266556	0.339404	0.337748	0.336093	0.324503	0.317881	0.307947	0.281457	0.261589	0.278146	0.339404	0.246689	0.294702	0.25	0.215232	0.163907
AJ417718_Ancylostoma_duodenale_16S	0.513245	0.513245	0.496689	0.504967	0.481788	0.463576	0.486755	0.471854	0.463576	0.495033	0.485099	0.493377	0.493377	0.485099	0.486755	0.498344	0.490066	0.317881	0.286424	0.286424	0.225166	0.230132	0.220199	0.226821	0.221854	0.238411	0.221854	0.241722	0.240066	0.240066	0.216887	0.256623	0.254967	0.25	0.326159	0.327815	0.326159	0.321192	0.307947	0.291391	0.261589	0.236755	0.258278	0.327815	0.235099	0.281457	0.225166	0.192053	0.140728
NC035142_Ancylostoma_ceylanicum_16S	0.524834	0.511589	0.496689	0.521523	0.481788	0.461921	0.476821	0.461921	0.466887	0.495033	0.485099	0.491722	0.495033	0.485099	0.481788	0.495033	0.490066	0.319536	0.30298	0.298013	0.231788	0.236755	0.22351	0.226821	0.221854	0.240066	0.235099	0.248344	0.238411	0.238411	0.213576	0.251656	0.253311	0.241722	0.326159	0.327815	0.322848	0.321192	0.312914	0.312914	0.258278	0.236755	0.261589	0.319536	0.22351	0.273179	0.216887	0.177152	0.157285
NC034289_Ancylostoma_tubaeforme_16S	0.519868	0.508278	0.495033	0.509934	0.485099	0.465232	0.478477	0.468543	0.463576	0.495033	0.485099	0.493377	0.493377	0.481788	0.483444	0.498344	0.486755	0.31457	0.293046	0.293046	0.226821	0.231788	0.22351	0.226821	0.221854	0.233444	0.221854	0.245033	0.240066	0.241722	0.218543	0.256623	0.253311	0.253311	0.326159	0.327815	0.326159	0.322848	0.306291	0.298013	0.263245	0.236755	0.254967	0.327815	0.233444	0.27649	0.220199	0.182119	0.142384
FM161883_Oesophagostomum_quadrispinulatum_16S	0.514901	0.5	0.503311	0.509934	0.47351	0.461921	0.478477	0.463576	0.461921	0.485099	0.478477	0.485099	0.485099	0.485099	0.476821	0.486755	0.488411	0.319536	0.307947	0.299669	0.231788	0.236755	0.228477	0.233444	0.228477	0.25	0.238411	0.261589	0.230132	0.230132	0.215232	0.254967	0.258278	0.25	0.316225	0.317881	0.317881	0.31457	0.301325	0.306291	0.264901	0.236755	0.254967	0.327815	0.218543	0.283113	0.221854	0.182119	0.15894
FM161882_Oesophagostomum_dentatum_16S	0.52649	0.509934	0.506623	0.514901	0.480132	0.466887	0.491722	0.470199	0.47351	0.498344	0.491722	0.498344	0.498344	0.495033	0.486755	0.5	0.498344	0.317881	0.307947	0.301325	0.231788	0.236755	0.228477	0.233444	0.228477	0.243377	0.235099	0.25	0.226821	0.226821	0.218543	0.259934	0.264901	0.256623	0.321192	0.324503	0.322848	0.317881	0.309603	0.307947	0.266556	0.241722	0.258278	0.334437	0.226821	0.288079	0.233444	0.188742	0.15894
GQ888717_Strongylus_vulgaris_16S	0.514901	0.5	0.498344	0.514901	0.476821	0.453642	0.465232	0.458609	0.466887	0.485099	0.475166	0.483444	0.485099	0.483444	0.481788	0.486755	0.486755	0.327815	0.31457	0.301325	0.233444	0.238411	0.235099	0.238411	0.233444	0.261589	0.254967	0.266556	0.254967	0.253311	0.225166	0.253311	0.263245	0.251656	0.332781	0.332781	0.334437	0.332781	0.311258	0.306291	0.258278	0.25	0.269868	0.327815	0.235099	0.279801	0.228477	0.195364	0.157285
NC026868_Strongylus_equinus_16S	0.516556	0.5	0.503311	0.518212	0.47351	0.466887	0.475166	0.456954	0.465232	0.486755	0.471854	0.483444	0.485099	0.478477	0.476821	0.488411	0.481788	0.326159	0.316225	0.309603	0.238411	0.246689	0.236755	0.241722	0.236755	0.253311	0.251656	0.263245	0.245033	0.243377	0.235099	0.268212	0.274834	0.269868	0.332781	0.332781	0.331126	0.332781	0.316225	0.293046	0.261589	0.233444	0.261589	0.321192	0.233444	0.268212	0.210265	0.180464	0.163907
AJ537512_Dirofilaria_immitis_16S	0.511589	0.52649	0.531457	0.519868	0.496689	0.496689	0.490066	0.483444	0.493377	0.534768	0.531457	0.52649	0.536424	0.543046	0.529801	0.529801	0.541391	0.350993	0.34106	0.309603	0.311258	0.319536	0.306291	0.311258	0.309603	0.311258	0.317881	0.321192	0.312914	0.311258	0.291391	0.307947	0.291391	0.296358	0.110927	0.107616	0.10596	0.119205	0.112583	0.31457	0.31457	0.321192	0.322848	0.387417	0.309603	0.359272	0.30298	0.301325	0.309603
NC026687_Gongylonema_pulchrum_16S	0.491722	0.518212	0.485099	0.493377	0.493377	0.486755	0.476821	0.450331	0.486755	0.506623	0.5	0.496689	0.508278	0.513245	0.511589	0.5	0.516556	0.35596	0.344371	0.336093	0.319536	0.327815	0.327815	0.332781	0.327815	0.34106	0.346026	0.349338	0.32947	0.327815	0.311258	0.327815	0.324503	0.322848	0.19702	0.200331	0.19702	0.180464	0.205298	0.347682	0.350993	0.347682	0.354305	0.407285	0.32947	0.374172	0.337748	0.322848	0.326159
KT900946_Syphacia_obvelata_16S	0.514901	0.501656	0.506623	0.508278	0.511589	0.498344	0.503311	0.485099	0.508278	0.521523	0.511589	0.514901	0.514901	0.513245	0.514901	0.514901	0.514901	0.274834	0.230132	0.241722	0.304636	0.312914	0.289735	0.296358	0.289735	0.298013	0.294702	0.299669	0.299669	0.299669	0.294702	0.309603	0.293046	0.307947	0.336093	0.332781	0.337748	0.337748	0.331126	0.347682	0.337748	0.31457	0.322848	0.377483	0.30298	0.347682	0.304636	0.279801	0.304636
AP017697_Syphacia_muris_16S	0.501656	0.506623	0.504967	0.498344	0.498344	0.491722	0.495033	0.480132	0.514901	0.504967	0.503311	0.506623	0.503311	0.508278	0.511589	0.504967	0.504967	0.273179	0.245033	0.235099	0.30298	0.311258	0.301325	0.307947	0.304636	0.316225	0.307947	0.309603	0.309603	0.307947	0.288079	0.296358	0.293046	0.296358	0.32947	0.324503	0.332781	0.332781	0.312914	0.331126	0.339404	0.339404	0.342715	0.38245	0.301325	0.32947	0.294702	0.279801	0.288079
[truncated: 18 more columns]

## Sheet: COI
Table S4A: Cestode genetic distance values for COI gene
DQ985706_Diphyllobothrium_latum_coi
AB269325_Diphyllobothrium_latum_coi	0.000672043
EF420138_Diphyllobothrium_nihonkaiense_coi	0.0739247	0.0745968
AB268585_Diphyllobothrium_nihonkaiense_coi	0.0732527	0.0739247	0.00739247
AP017648_Diphyllobothrium_stemmacephalum_coi	0.137769	0.138441	0.138441	0.139785
KY114889_Spirometra_erinaceieuropaei_coi	0.171371	0.171371	0.174059	0.174059	0.170699
KJ599680_Spirometra_erinaceieuropaei_coi	0.175403	0.175403	0.183468	0.186156	0.173387	0.0961022
KU852381_Spirometra_erinaceieuropaei_coi	0.170699	0.170699	0.173387	0.173387	0.170699	0.00201613	0.0967742
KJ599679_Spirometra_decipiens_coi	0.171371	0.171371	0.172715	0.174059	0.172043	0.00403226	0.0947581	0.00201613
AB086256_Taenia_solium_coi	0.237903	0.237903	0.251344	0.25	0.245968	0.24328	0.24328	0.242608	0.243952
AY684274_Taenia_saginata_coi	0.241935	0.241935	0.254704	0.25336	0.251344	0.238575	0.245296	0.238575	0.239919	0.112231
AF445798_Taenia_asiatica_coi	0.241935	0.241935	0.25336	0.252016	0.244624	0.24328	0.247984	0.24328	0.244624	0.116263	0.046371
AB905201_Taenia_crocutae_coi	0.239919	0.239919	0.25	0.248656	0.240591	0.237903	0.249328	0.237903	0.239247	0.114919	0.0672043	0.0766129
GQ228818_Taenia_multiceps_coi	0.242608	0.242608	0.256048	0.25672	0.250672	0.24328	0.25336	0.24328	0.24328	0.114247	0.0766129	0.0799731	0.0678763
AB905199_Taenia_arctos_coi	0.24328	0.24328	0.254032	0.25336	0.248656	0.241935	0.252688	0.241263	0.241935	0.0947581	0.108871	0.119624	0.106183	0.112231
AB905198_Taenia_regis_coi	0.231855	0.231855	0.250672	0.251344	0.24328	0.239919	0.239247	0.239919	0.239919	0.144489	0.133737	0.13172	0.123656	0.133065	0.140457
GU569096_Taenia_pisiformis_coi	0.239247	0.239247	0.247984	0.247312	0.250672	0.258065	0.263441	0.259409	0.259409	0.158602	0.155242	0.157258	0.144489	0.15457	0.159274	0.163978
GQ228819_Taenia_hydatigena_coi	0.241935	0.241935	0.25336	0.25336	0.243952	0.239919	0.236559	0.241263	0.241263	0.141801	0.132392	0.133737	0.129032	0.129704	0.135081	0.0651882	0.168011
FJ518620_Taenia_hydatigena_coi	0.24328	0.24328	0.255376	0.255376	0.245968	0.242608	0.239919	0.243952	0.243952	0.141801	0.135753	0.135753	0.12836	0.13172	0.136425	0.0685484	0.172043	0.00806452
AF216699_Taenia_crassiceps_coi	0.229167	0.229167	0.239247	0.238575	0.242608	0.241935	0.25672	0.241935	0.242608	0.15793	0.145833	0.146505	0.145833	0.146505	0.155914	0.144489	0.170699	0.140457	0.142473
FJ597547_Taenia_taeniaeformis_coi	0.24328	0.24328	0.260753	0.260081	0.25336	0.251344	0.262769	0.251344	0.252016	0.165323	0.162634	0.167339	0.15121	0.153898	0.165995	0.163306	0.168683	0.160618	0.16129	0.172715
AB018440_Echinococcus_multilocularis_coi	0.231855	0.231855	0.244624	0.245968	0.234543	0.231183	0.229167	0.231183	0.231183	0.170699	0.151882	0.148522	0.15457	0.161962	0.166667	0.150538	0.186828	0.160618	0.164651	0.15793	0.174731
AF297617_Echinococcus_granulosus_coi	0.239919	0.239919	0.247984	0.249328	0.231855	0.231183	0.231855	0.231183	0.232527	0.170027	0.166667	0.172715	0.168683	0.178091	0.170699	0.163978	0.202957	0.168011	0.170699	0.171371	0.182124	0.093414
MK774655_Echinococcus_granulosus_coi	0.239919	0.239919	0.248656	0.25	0.232527	0.230511	0.232527	0.230511	0.231855	0.170027	0.166667	0.172715	0.168683	0.178091	0.170699	0.163978	0.202957	0.168011	0.170699	0.171371	0.182124	0.094086	0.000672043
MH301022_Echinococcus_granulosus_coi	0.235887	0.235887	0.244624	0.245296	0.229839	0.233871	0.227823	0.233871	0.233199	0.174731	0.168011	0.175403	0.170699	0.172043	0.176747	0.15793	0.198253	0.165995	0.168683	0.167339	0.186156	0.093414	0.0806452	0.0813172
KJ559023_Echinococcus_granulosus_coi	0.240591	0.240591	0.249328	0.250672	0.233199	0.231183	0.233199	0.231183	0.232527	0.170027	0.166667	0.172715	0.168683	0.178091	0.170699	0.163978	0.202285	0.169355	0.172043	0.171371	0.182124	0.094086	0.00268817	0.00201613	0.0806452
AF346403_Echinococcus_equinus_coi	0.239247	0.239247	0.249328	0.249328	0.237231	0.232527	0.234543	0.232527	0.233871	0.171371	0.165995	0.167339	0.163978	0.162634	0.158602	0.163306	0.194892	0.163306	0.165323	0.170027	0.170027	0.0813172	0.0725806	0.0732527	0.077957	0.0732527
AB786665_Echinococcus_equinus_coi	0.238575	0.238575	0.249328	0.25	0.239247	0.236559	0.237231	0.236559	0.237231	0.168011	0.165323	0.164651	0.160618	0.158602	0.158602	0.159274	0.198925	0.161962	0.163978	0.168011	0.169355	0.0799731	0.0745968	0.0752688	0.0766129	0.0752688	0.0141129
AB208063_Echinococcus_canadensis_coi	0.233871	0.233871	0.243952	0.244624	0.229839	0.233871	0.226478	0.233871	0.233199	0.175403	0.165995	0.174731	0.170027	0.170699	0.176747	0.15793	0.198253	0.165995	0.168683	0.167339	0.185484	0.0920699	0.0813172	0.0819892	0.00403226	0.0813172	0.078629	0.0772849
MN340039_Echinococcus_canadensis_coi	0.233871	0.233871	0.243952	0.244624	0.229839	0.233199	0.225806	0.233199	0.232527	0.175403	0.165995	0.174731	0.170027	0.170699	0.176747	0.15793	0.197581	0.165995	0.168683	0.167339	0.184812	0.0913978	0.0806452	0.0813172	0.00336022	0.0806452	0.077957	0.0766129	0.000672043
AB235846_Echinococcus_ortleppi_coi	0.233871	0.233871	0.24664	0.24664	0.228495	0.232527	0.228495	0.232527	0.232527	0.173387	0.166667	0.174059	0.168011	0.165995	0.174731	0.155914	0.196909	0.156586	0.161962	0.164651	0.18414	0.0907258	0.078629	0.0793011	0.0436828	0.0793011	0.0732527	0.0732527	0.0416667	0.0409946
AB208546_Echinococcus_vogeli_coi	0.233871	0.233871	0.243952	0.244624	0.233199	0.233871	0.230511	0.233871	0.235215	0.16129	0.162634	0.166667	0.161962	0.167339	0.159274	0.156586	0.198253	0.164651	0.167339	0.167339	0.170699	0.0954301	0.0954301	0.0961022	0.0907258	0.0961022	0.0793011	0.0813172	0.0900538	0.0900538	0.0887097
AB208064_Echinococcus_shiquicus_coi	0.238575	0.238575	0.254704	0.254704	0.245968	0.232527	0.237231	0.232527	0.233199	0.163978	0.167339	0.170027	0.165995	0.176747	0.168683	0.164651	0.191532	0.165995	0.166667	0.170699	0.176747	0.0900538	0.093414	0.093414	0.100806	0.0927419	0.0819892	0.0819892	0.100806	0.100806	0.094086	0.0913978
AB208545_Echinococcus_oligarthrus_coi	0.227823	0.227823	0.245968	0.247312	0.232527	0.231855	0.231855	0.231183	0.231183	0.168011	0.15793	0.162634	0.164651	0.168011	0.167339	0.15121	0.200269	0.161962	0.163306	0.169355	0.171371	0.0987903	0.101478	0.101478	0.100806	0.100806	0.093414	0.0913978	0.100134	0.0994624	0.0927419	0.0920699	0.104839
AF314223_Hymenolepis_diminuta_coi	0.247312	0.247312	0.25336	0.25336	0.248656	0.254704	0.258065	0.254704	0.255376	0.206317	0.215054	0.214382	0.203629	0.210349	0.209677	0.200269	0.215054	0.200269	0.200941	0.207661	0.203629	0.204973	0.211694	0.211694	0.210349	0.211694	0.206317	0.206989	0.211694	0.211022	0.211022	0.206989	0.209677	0.201613
KT951722_Hymenolepis_nana_coi	0.243952	0.243952	0.251344	0.252688	0.255376	0.256048	0.261425	0.255376	0.255376	0.216398	0.204301	0.206317	0.198253	0.209005	0.211694	0.208333	0.217742	0.198253	0.203629	0.202957	0.216398	0.202285	0.21371	0.214382	0.209677	0.21371	0.211022	0.210349	0.209677	0.209677	0.204973	0.208333	0.202285	0.202285	0.19422
MG587892_Dipylidium_caninum_coi	0.227823	0.227823	0.240591	0.239919	0.241263	0.229167	0.234543	0.228495	0.227823	0.178091	0.190188	0.188844	0.181452	0.18414	0.186828	0.186828	0.201613	0.189516	0.191532	0.198925	0.188172	0.174059	0.180108	0.180108	0.183468	0.179435	0.178091	0.176075	0.182796	0.182124	0.180108	0.175403	0.171371	0.170027	0.206317	0.208333
JQ268545_Gigantolina_magna_coi	0.315188	0.315188	0.330645	0.330645	0.313172	0.31922	0.321237	0.318548	0.31922	0.313844	0.301747	0.307796	0.301747	0.305108	0.311156	0.31586	0.318548	0.310484	0.309812	0.297043	0.300403	0.307124	0.306452	0.307124	0.315188	0.307796	0.304435	0.302419	0.3125	0.3125	0.3125	0.307796	0.308468	0.304435	0.311828	0.310484	0.300403
KY486752_Breviscolex_orientalis_coi	0.321237	0.320565	0.315188	0.317204	0.321909	0.317876	0.313844	0.319892	0.31922	0.323925	0.326613	0.31922	0.327285	0.331989	0.323925	0.323253	0.338038	0.329301	0.326613	0.329973	0.334005	0.3125	0.313844	0.313844	0.313844	0.314516	0.313172	0.307124	0.313172	0.313172	0.316532	0.311828	0.31922	0.320565	0.328629	0.344086	0.318548	0.356183
KT028770_Caryophyllaeus_brachycollis_coi	0.301747	0.301075	0.303763	0.30578	0.311828	0.321237	0.323253	0.321237	0.321237	0.318548	0.317876	0.31586	0.308468	0.317204	0.307124	0.302419	0.323253	0.316532	0.317204	0.3125	0.321237	0.313844	0.317876	0.317876	0.315188	0.317876	0.31586	0.313172	0.315188	0.315188	0.317876	0.311828	0.3125	0.309812	0.311156	0.335349	0.329301	0.377016	0.283602
JQ268550_Nippotaenia_chaenogobii_coi	0.262769	0.262769	0.272849	0.272177	0.28293	0.268817	0.290995	0.268145	0.269489	0.235887	0.236559	0.236559	0.228495	0.233871	0.237903	0.24328	0.247984	0.239247	0.238575	0.241935	0.24328	0.242608	0.251344	0.252016	0.248656	0.252688	0.248656	0.248656	0.247984	0.247984	0.245968	0.243952	0.238575	0.245296	0.260081	0.248656	0.244624	0.329973	0.344758	0.339382
MF314173_Gangesia_oligonchis_coi	0.248656	0.248656	0.254704	0.254704	0.247312	0.264785	0.270833	0.266129	0.265457	0.241263	0.231855	0.231183	0.229167	0.239247	0.238575	0.223118	0.240591	0.225806	0.228495	0.225806	0.251344	0.237231	0.25	0.25	0.243952	0.249328	0.252688	0.25	0.24328	0.24328	0.245968	0.241263	0.232527	0.235887	0.25	0.254032	0.235215	0.323925	0.31586	0.326613	0.271505
AP017669_Schistocephalus_solidus_coi	0.149194	0.149194	0.163306	0.163306	0.172715	0.175403	0.186828	0.175403	0.176747	0.244624	0.249328	0.25	0.237903	0.24664	0.251344	0.243952	0.247312	0.245296	0.24664	0.233199	0.250672	0.25	0.259409	0.260081	0.255376	0.260753	0.255376	0.254032	0.254704	0.254032	0.247312	0.252688	0.255376	0.247312	0.241935	0.256048	0.245968	0.311156	0.331989	0.313844	0.265457	0.254032
JQ268541_Clistobothrium_montaukensis_coi	0.245296	0.245296	0.254032	0.255376	0.254704	0.254032	0.263441	0.254032	0.25336	0.227823	0.225806	0.229839	0.219086	0.231183	0.236559	0.211022	0.233871	0.210349	0.211022	0.21371	0.245296	0.232527	0.236559	0.237231	0.241935	0.236559	0.235887	0.234543	0.241263	0.240591	0.235887	0.24328	0.227151	0.227151	0.249328	0.237231	0.240591	0.334677	0.343414	0.337366	0.265457	0.222446	0.25336
MK896864_Rhinebothrium_reydai_coi	0.257392	0.257392	0.264785	0.265457	0.264113	0.266801	0.259409	0.268145	0.267473	0.25672	0.25336	0.260081	0.25	0.25672	0.252688	0.254032	0.255376	0.25336	0.255376	0.252688	0.257392	0.245296	0.260081	0.260753	0.254704	0.260081	0.258065	0.260081	0.254032	0.254704	0.255376	0.254032	0.256048	0.254032	0.25336	0.254032	0.260753	0.338038	0.341398	0.329301	0.28629	0.259409	0.260081	0.245968
NC017750_Trichuris_trichiura_coi	0.487903	0.487903	0.495296	0.495296	0.49328	0.497984	0.50336	0.498656	0.499328	0.485215	0.489247	0.49328	0.481183	0.485887	0.490591	0.483199	0.482527	0.489247	0.487231	0.490591	0.487231	0.489919	0.495968	0.495296	0.486559	0.493952	0.495296	0.490591	0.486559	0.487231	0.487231	0.500672	0.492608	0.481855	0.482527	0.49664	0.486559	0.506048	0.508737	0.500672	0.479167	0.487231	0.491263	0.490591	0.499328
Table S4B: Trematode genetic distance values for COI gene
JF739555_Opisthorchis_viverrini_coi
EU921260_Opisthorchis_felineus_coi	0.176117
FJ381664_Clonorchis_sinensis_coi	0.164777	0.154103
KT239342_Metorchis_orientalis_coi	0.108072	0.164109	0.15944
MK238506_Amphimerus_sp_coi	0.212809	0.207472	0.213476	0.222148
KF214770_Haplorchis_taichui_coi	0.267512	0.263509	0.254837	0.259506	0.222148
KC330755_Metagonimus_yokogawai_coi	0.269513	0.272181	0.272849	0.264176	0.238159	0.242161
MN116706_Echinostoma_revolutum_coi	0.297532	0.292862	0.302201	0.300867	0.267512	0.268179	0.294863
MN116740_Echinostoma_miyagawai_coi	0.299533	0.3002	0.308205	0.3002	0.266845	0.276851	0.303536	0.171448
KR062182_Echinostoma_hortense_coi	0.3002	0.3002	0.280854	0.292195	0.27018	0.278185	0.30487	0.236825	0.220814
AF216697_Fasciola_hepatica_coi	0.290861	0.283522	0.290193	0.29553	0.245497	0.267512	0.282188	0.194129	0.200801	0.212809
KF543342_Fasciola_gigantica_coi	0.280854	0.289526	0.281521	0.281521	0.239493	0.264843	0.290193	0.200801	0.196798	0.202135	0.0887258
KX787886_Fasciola_jacksoni_coi	0.29553	0.293529	0.289526	0.290193	0.254837	0.271514	0.297532	0.208139	0.217478	0.218813	0.133422	0.12475
KX169163_Fasciolopsis_buski_coi	0.292195	0.298866	0.293529	0.294863	0.262175	0.266845	0.298866	0.222815	0.210807	0.222815	0.160107	0.168779	0.176785
AF219379_Paragonimus_westermani_coi	0.318212	0.316878	0.300867	0.308873	0.282188	0.285524	0.294196	0.301534	0.30954	0.303536	0.288192	0.286858	0.278185	0.293529
MH059809_Paragonimus_heterotremus_coi	0.290193	0.280854	0.285524	0.292195	0.252835	0.252835	0.273516	0.272181	0.270847	0.280854	0.248833	0.242829	0.251501	0.254169	0.184123
KX765277_Paragonimus_ohirai_coi	0.292862	0.285524	0.288192	0.298199	0.264176	0.258839	0.282855	0.264176	0.270847	0.267512	0.252168	0.246164	0.254837	0.261508	0.195464	0.141428
MH322000_Paragonimus_kellicotti_coi	0.294196	0.290193	0.290861	0.306871	0.252168	0.250834	0.286191	0.264176	0.260173	0.27018	0.24016	0.238159	0.248833	0.250167	0.166111	0.138759	0.142095
MK685274_Lyperosomum_longicauda_coi	0.306204	0.302869	0.307538	0.306204	0.278853	0.300867	0.314877	0.302201	0.296865	0.30487	0.268179	0.261508	0.278185	0.278185	0.326217	0.281521	0.288859	0.290861
KF318787_Dicrocoelium_dendriticum_coi	0.312875	0.302201	0.30954	0.307538	0.293529	0.318879	0.324216	0.305537	0.290193	0.306871	0.287525	0.271514	0.277518	0.276851	0.318212	0.286191	0.293529	0.297532	0.215477
KF318786_Dicrocoelium_chinensis_coi	0.30487	0.314877	0.314877	0.302869	0.286858	0.312875	0.32555	0.304203	0.297532	0.315544	0.275517	0.274183	0.27485	0.276851	0.315544	0.29553	0.298866	0.293529	0.222815	0.0920614
DQ157223_Schistosoma_spindale_coi	0.326885	0.331554	0.332221	0.324216	0.316211	0.299533	0.337558	0.304203	0.299533	0.310207	0.303536	0.283522	0.303536	0.302201	0.344897	0.308873	0.299533	0.310874	0.307538	0.313542	0.308205
DQ157222_Schistosoma_haematobium_coi	0.32555	0.316878	0.320213	0.323549	0.303536	0.307538	0.346231	0.306871	0.307538	0.3002	0.291528	0.284189	0.299533	0.294196	0.345564	0.303536	0.290193	0.298199	0.302201	0.290861	0.304203	0.174116
MN637821_Schistosoma_indicum_coi	0.314877	0.308873	0.324883	0.318212	0.305537	0.308205	0.326217	0.296865	0.3002	0.308205	0.294863	0.281521	0.290193	0.290861	0.336891	0.312208	0.298199	0.30954	0.294863	0.308205	0.305537	0.148766	0.182789
KU196417_Schistosoma_japonicum_coi	0.319546	0.319546	0.320213	0.319546	0.30487	0.296197	0.344897	0.305537	0.299533	0.298199	0.292195	0.280854	0.298199	0.283522	0.350901	0.30487	0.308873	0.304203	0.286191	0.30487	0.3002	0.229486	0.226151	0.226818
AF217449_Schistosoma_mekongi_coi	0.318212	0.314877	0.315544	0.318879	0.306871	0.304203	0.331554	0.294863	0.289526	0.287525	0.296197	0.278853	0.3002	0.290861	0.349566	0.303536	0.306204	0.305537	0.290861	0.302201	0.30487	0.226151	0.210807	0.21481	0.1501
MT259035_Diplostomum_ardeae_coi	0.3002	0.289526	0.299533	0.304203	0.277518	0.287525	0.30954	0.276851	0.276184	0.268846	0.256171	0.254837	0.27018	0.255504	0.318212	0.27952	0.284857	0.285524	0.294196	0.302201	0.306204	0.323549	0.308205	0.305537	0.297532	0.3002
KM923964_Clinostomum_complanatum_coi	0.303536	0.293529	0.298866	0.3002	0.290193	0.284189	0.308873	0.280854	0.273516	0.282188	0.266845	0.264176	0.269513	0.270847	0.310874	0.27018	0.258839	0.272849	0.286858	0.299533	0.302201	0.278853	0.282855	0.285524	0.288859	0.272181	0.271514
NC017750_Trichuris_trichiura_coi	0.486324	0.48499	0.498332	0.492328	0.486991	0.492328	0.500334	0.501668	0.476985	0.487658	0.491661	0.493662	0.495664	0.487658	0.484323	0.488326	0.477652	0.476318	0.49433	0.488993	0.484323	0.484323	0.480987	0.488993	0.487658	0.48966	0.488326	0.482989
Table S4C: Nematode genetic distance values for COI gene
AP017707_Fasciola_hepatica_coi
DQ157222_Schistosoma_haematobium_coi	0.28688
NC002545_Schistosoma_mansoni_coi	0.28484	0.185588
NC024025_Fasciola_gigantica_coi	0.0904147	0.277362	0.28484
KT449826_Trichuris_trichiura_coi	0.489463	0.491502	0.494901	0.496261
KT449823_Trichuris_suis_coi	0.497621	0.486744	0.484024	0.495581	0.243372
NC018597_Trichuris_ovis_coi	0.507818	0.493542	0.487424	0.507818	0.266485	0.252889
NC018596_Trichuris_discolor_coi	0.503059	0.4983	0.494222	0.507818	0.262407	0.259687	0.174031
NC_028621_Trichuris_muris_coi	0.492182	0.469748	0.477226	0.487424	0.262407	0.243372	0.256968	0.256288
KM357412_Trichinella_patagoniensis_coi	0.525493	0.494222	0.503739	0.533651	0.297757	0.294358	0.315432	0.307954	0.300476
NC002681_Trichinella_spiralis_coi	0.533651	0.5017	0.511897	0.532971	0.292318	0.295717	0.319511	0.310673	0.292998	0.0924541
NC025751_Trichinella_murrelli_coi	0.531611	0.496941	0.503059	0.541128	0.292318	0.280082	0.305914	0.312033	0.297757	0.096533	0.10537
NC025753_Trichinella_nelsoni_coi	0.532291	0.5017	0.513256	0.543168	0.307274	0.291638	0.311353	0.312712	0.307274	0.0883753	0.0910945	0.0958532
KM357421_Trichinella_zimbabwensis_coi	0.524133	0.4983	0.502379	0.530252	0.295717	0.290279	0.308634	0.304555	0.292318	0.129164	0.126445	0.116247	0.121006
NC025749_Trichinella_pseudospiralis_coi	0.537729	0.506458	0.509857	0.541808	0.298436	0.290959	0.318831	0.313392	0.299116	0.154997	0.130523	0.150238	0.159075	0.130523
NC025750_Trichinella_britovi_coi	0.530252	0.496261	0.503739	0.533651	0.294358	0.28552	0.305235	0.312712	0.299116	0.0788579	0.104011	0.0673012	0.0938137	0.124405	0.14208
KM357417_Trichinella_papuae_coi	0.53569	0.503739	0.510537	0.541808	0.299796	0.28688	0.32087	0.316111	0.297757	0.14344	0.138681	0.134602	0.136642	0.0829368	0.128484	0.140041
EU281143_Enterobius_vermicularis_coi	0.39293	0.421482	0.403807	0.382733	0.475187	0.456832	0.46431	0.46295	0.443236	0.484024	0.477906	0.480625	0.486064	0.482665	0.483345	0.479946	0.492182
NC027190_Oxyuris_equi_coi	0.373895	0.413324	0.409245	0.362339	0.473148	0.46295	0.482665	0.484704	0.469069	0.504419	0.506458	0.506458	0.519375	0.507818	0.508498	0.503739	0.520054	0.193746
KT764937_Aspiculuris_tetraptera_coi	0.371856	0.425561	0.409925	0.369816	0.477226	0.46431	0.473827	0.482665	0.445275	0.494901	0.4983	0.492182	0.502379	0.49898	0.494222	0.491502	0.509857	0.18015	0.17947
KM067271_Parascaris_univalens_coi	0.401768	0.430999	0.434398	0.388171	0.441196	0.433719	0.443916	0.435758	0.415364	0.467709	0.468389	0.467709	0.475187	0.475867	0.469069	0.467029	0.487424	0.299796	0.275323	0.288239
MF678786_Parascaris_equorum_coi	0.403127	0.431679	0.435078	0.389531	0.440517	0.434398	0.443236	0.435078	0.414684	0.467029	0.467709	0.467029	0.474507	0.475187	0.468389	0.466349	0.486744	0.300476	0.276003	0.288919	0.00203943
KY045805_Ascaris_suum_coi	0.374575	0.424881	0.422842	0.365738	0.433719	0.416044	0.43032	0.433039	0.415364	0.458872	0.46431	0.46431	0.467709	0.469748	0.46363	0.460231	0.482665	0.28552	0.265126	0.273283	0.0944935	0.096533
NC036666_Ascaris_ovis_coi	0.375255	0.425561	0.423521	0.367777	0.433039	0.413324	0.431679	0.433039	0.416044	0.456832	0.46363	0.462271	0.46567	0.469069	0.461591	0.458192	0.481985	0.28484	0.267845	0.274643	0.0972128	0.0992522	0.00271924
HQ704900_Ascaris_lumbricoides_coi	0.375255	0.424881	0.422162	0.365058	0.435078	0.416723	0.431679	0.434398	0.415364	0.459551	0.46499	0.46499	0.467029	0.470428	0.46499	0.460911	0.482665	0.28552	0.265126	0.273283	0.0951734	0.0972128	0.00203943	0.00475867
AM411622_Toxocara_cati_coi	0.399048	0.433039	0.442556	0.398368	0.440517	0.433039	0.437118	0.433039	0.42828	0.455472	0.46295	0.460231	0.46295	0.473148	0.46567	0.461591	0.482665	0.297757	0.291638	0.294358	0.129844	0.131883	0.112169	0.114888	0.111489
AM411108_Toxocara_canis_coi	0.403127	0.433719	0.441876	0.39361	0.434398	0.433039	0.442556	0.442556	0.42692	0.469748	0.470428	0.470428	0.477906	0.484024	0.477906	0.470428	0.487424	0.301156	0.28552	0.290279	0.127804	0.129844	0.116927	0.119646	0.116247	0.0944935
AM412316_Toxocara_malaysiensis_coi	0.401768	0.434398	0.439837	0.390211	0.445275	0.431679	0.437118	0.443916	0.423521	0.46567	0.467029	0.471788	0.475187	0.478586	0.477226	0.469748	0.484704	0.301156	0.28416	0.290279	0.123046	0.125085	0.109449	0.112169	0.10877	0.0931339	0.0951734
NC034329_Anisakis_pegreffii_coi	0.409245	0.441196	0.440517	0.397009	0.433719	0.418763	0.420122	0.425561	0.408566	0.450034	0.454793	0.450714	0.458192	0.458872	0.461591	0.454113	0.472468	0.316791	0.296397	0.303875	0.149558	0.150238	0.133243	0.135962	0.135282	0.140721	0.14276	0.139361
AY994157_Anisakis_simplex_coi	0.411965	0.442556	0.445275	0.398368	0.437797	0.418083	0.422842	0.4276	0.410605	0.452073	0.455472	0.454113	0.458872	0.460911	0.460911	0.454793	0.471788	0.318831	0.297077	0.305914	0.151598	0.152277	0.134602	0.137322	0.136642	0.14276	0.14412	0.1414	0.00815772
FJ905109_Contracaecum_rudolphii_coi	0.404487	0.441196	0.435758	0.398368	0.443916	0.431679	0.441196	0.438477	0.419443	0.456832	0.458872	0.457512	0.46567	0.458192	0.46567	0.451394	0.477226	0.301835	0.292318	0.301835	0.150918	0.152957	0.130523	0.131203	0.131203	0.150238	0.136642	0.14344	0.158396	0.159075
KU529973_Heterakis_gallinarum_coi	0.42692	0.456152	0.443916	0.421482	0.419443	0.397689	0.412644	0.422842	0.402447	0.430999	0.424881	0.4276	0.435758	0.431679	0.437118	0.42964	0.445955	0.312712	0.311353	0.32087	0.194426	0.195105	0.176071	0.17879	0.176751	0.196465	0.200544	0.191027	0.186268	0.188987	0.201224
NC029838_Heterakis_beramporia_coi	0.416723	0.443916	0.432359	0.420122	0.42964	0.403807	0.418083	0.418763	0.409245	0.430999	0.438477	0.431679	0.439837	0.442556	0.435078	0.433719	0.456832	0.310673	0.309993	0.313392	0.184228	0.184908	0.171992	0.173351	0.172672	0.187627	0.191027	0.187627	0.195105	0.195785	0.195105	0.118967
NC042411_Heterakis_dispar_coi	0.420122	0.449354	0.441196	0.421482	0.425561	0.411285	0.418763	0.422842	0.407206	0.423521	0.437118	0.433039	0.437797	0.441876	0.439837	0.433719	0.451394	0.318151	0.316791	0.314072	0.195105	0.195105	0.181509	0.181509	0.182189	0.199184	0.201903	0.203943	0.195105	0.198504	0.203943	0.130523	0.129844
NC001861_Onchocerca_volvulus_coi	0.394969	0.436438	0.439837	0.39157	0.471788	0.457512	0.46567	0.46363	0.460911	0.502379	0.510537	0.503059	0.513936	0.505099	0.510537	0.505778	0.517335	0.354181	0.343304	0.352821	0.314752	0.314752	0.300476	0.299796	0.299116	0.32087	0.313392	0.316111	0.32223	0.32291	0.327668	0.337865	0.329708	0.342624
KX181290_Onchocerca_ochengi_coi	0.39361	0.433039	0.439837	0.39225	0.471108	0.456832	0.46567	0.46567	0.456832	0.50102	0.509177	0.5017	0.511217	0.505099	0.511897	0.504419	0.517335	0.35554	0.345343	0.352141	0.315432	0.314752	0.303875	0.303875	0.302515	0.32019	0.316791	0.318831	0.327668	0.328348	0.328348	0.337186	0.331067	0.341264	0.025153
HQ214004_Onchocerca_flexuosa_coi	0.405846	0.436438	0.433719	0.403127	0.468389	0.445275	0.452073	0.46363	0.451394	0.480625	0.490823	0.483345	0.490143	0.484024	0.490143	0.484024	0.50034	0.3569	0.351462	0.351462	0.323589	0.32291	0.314072	0.313392	0.313392	0.332427	0.331067	0.331067	0.324949	0.326988	0.337865	0.332427	0.330387	0.337186	0.0829368	0.0842964
HQ186250_Loa_loa_coi	0.399728	0.431679	0.438477	0.389531	0.469748	0.460231	0.460231	0.469748	0.452073	0.493542	0.49898	0.494901	0.50102	0.491502	0.492862	0.496261	0.508498	0.359619	0.352821	0.350782	0.32087	0.32019	0.307954	0.309993	0.307274	0.32087	0.330387	0.32155	0.314752	0.319511	0.335146	0.339905	0.329708	0.343304	0.116927	0.112848	0.114208
JQ316200_Wuchereria_bancrofti_coi	0.409925	0.435758	0.440517	0.401768	0.470428	0.460231	0.46295	0.46431	0.452753	0.49966	0.503739	0.494901	0.509177	0.50034	0.49966	0.494222	0.513256	0.372536	0.351462	0.361659	0.328348	0.328348	0.318831	0.32019	0.318831	0.335826	0.341264	0.332427	0.325629	0.328348	0.339225	0.344663	0.335826	0.350102	0.119646	0.119646	0.123046	0.111489
JN555591_Dracunculus_medinensis_coi	0.39361	0.413324	0.42692	0.380014	0.439837	0.426241	0.422162	0.436438	0.414684	0.460911	0.469748	0.455472	0.467029	0.461591	0.46499	0.460911	0.479266	0.307274	0.288919	0.306594	0.189667	0.191706	0.169273	0.170632	0.168593	0.188307	0.194426	0.194426	0.198504	0.199184	0.198504	0.2155	0.209381	0.219579	0.318151	0.318831	0.318151	0.314752	0.325629
NC032073_Gnathostoma_doloresi_coi	0.410605	0.438477	0.438477	0.405846	0.452753	0.42896	0.440517	0.450714	0.42896	0.462271	0.46567	0.462271	0.471108	0.467029	0.46295	0.460911	0.483345	0.297077	0.288919	0.312033	0.195105	0.197145	0.186268	0.187627	0.185588	0.193746	0.196465	0.201903	0.211421	0.211421	0.210061	0.230455	0.218899	0.227056	0.336506	0.339905	0.335826	0.341944	0.348063	0.21346
KX826911_Gnathostoma_nipponicum_coi	0.402447	0.433719	0.421482	0.401088	0.436438	0.418083	0.430999	0.43032	0.418083	0.446635	0.456152	0.453433	0.455472	0.449354	0.452753	0.450034	0.46567	0.304555	0.2862	0.305235	0.180829	0.181509	0.174031	0.176751	0.174711	0.192386	0.197145	0.188987	0.201903	0.201903	0.191027	0.21278	0.197825	0.216179	0.326988	0.32291	0.32291	0.32087	0.329708	0.196465	0.133243
NC027726_Gnathostoma_spinigerum_coi	0.401088	0.422842	0.420802	0.39293	0.431679	0.416044	0.432359	0.439157	0.422842	0.454793	0.460911	0.457512	0.466349	0.459551	0.456832	0.457512	0.473827	0.300476	0.280082	0.304555	0.17947	0.180829	0.176751	0.17811	0.17743	0.191027	0.181509	0.194426	0.200544	0.202583	0.199864	0.218899	0.199184	0.211421	0.334466	0.334466	0.331067	0.328348	0.342624	0.192386	0.127804	0.114208
NC028622_Strongyloides_papillosus_coi	0.433039	0.437797	0.449354	0.432359	0.418083	0.39293	0.407886	0.410605	0.39293	0.418083	0.421482	0.416723	0.426241	0.418763	0.423521	0.414684	0.434398	0.339905	0.352821	0.35826	0.24881	0.24881	0.234534	0.235894	0.235894	0.256288	0.261727	0.252209	0.25153	0.255608	0.257648	0.24949	0.254249	0.256288	0.367777	0.365738	0.362339	0.367777	0.370496	0.259007	0.278042	0.257648	0.268525
NC028623_Strongyloides_ratti_coi	0.408566	0.433719	0.437797	0.401088	0.420802	0.407206	0.416723	0.420122	0.407206	0.430999	0.441876	0.433039	0.452073	0.443916	0.446635	0.436438	0.454793	0.318831	0.306594	0.306594	0.205982	0.208022	0.201903	0.204623	0.200544	0.21346	0.222298	0.21278	0.216859	0.220258	0.229096	0.233175	0.234534	0.234534	0.329708	0.326988	0.331067	0.328348	0.335146	0.217539	0.235214	0.230455	0.222978	0.259007
NC028229_Strongyloides_venezuelensis_coi	0.401768	0.439157	0.438477	0.396329	0.424881	0.402447	0.410605	0.418763	0.400408	0.42896	0.433039	0.433039	0.439837	0.437797	0.430999	0.431679	0.450714	0.325629	0.314752	0.318151	0.216859	0.217539	0.197145	0.198504	0.196465	0.221618	0.226377	0.220258	0.223657	0.227056	0.229096	0.232495	0.240653	0.246771	0.337865	0.339225	0.330387	0.338545	0.340585	0.231815	0.257648	0.236574	0.254249	0.199184	0.221618
LC050212_Strongyloides_stercoralis_coi	0.386132	0.403807	0.411285	0.380014	0.414684	0.396329	0.414684	0.414684	0.397689	0.435758	0.442556	0.432359	0.445275	0.434398	0.440517	0.438477	0.454793	0.307274	0.301835	0.306594	0.204623	0.205982	0.187627	0.188307	0.186948	0.208022	0.221618	0.207342	0.202583	0.205303	0.2155	0.216859	0.224337	0.218899	0.314752	0.312712	0.309993	0.308634	0.306594	0.203263	0.230455	0.218219	0.218899	0.224337	0.174711	0.2155
LC050209_Parastrongyloides_trichosuri_coi	0.401768	0.42828	0.421482	0.399728	0.420122	0.405846	0.417403	0.421482	0.407206	0.436438	0.443916	0.438477	0.444596	0.440517	0.446635	0.435758	0.461591	0.307954	0.298436	0.301156	0.173351	0.175391	0.150238	0.151598	0.150918	0.17879	0.187627	0.172672	0.181509	0.183549	0.183549	0.203943	0.195105	0.206662	0.309313	0.314752	0.305235	0.305235	0.316791	0.193746	0.210061	0.191027	0.203943	0.225017	0.193746	0.191027	0.169273
NC029736_Haemonchus_placei_coi	0.42964	0.441196	0.432359	0.426241	0.413324	0.39225	0.411965	0.415364	0.387492	0.410605	0.420802	0.411285	0.420802	0.422842	0.424881	0.409925	0.435758	0.32291	0.334466	0.326309	0.182869	0.184908	0.181509	0.182189	0.182189	0.191706	0.200544	0.194426	0.202583	0.208022	0.201903	0.187627	0.195785	0.199864	0.343984	0.345343	0.342624	0.343984	0.342624	0.227736	0.233175	0.198504	0.211421	0.236574	0.242692	0.223657	0.220938	0.196465
EU346694_Haemonchus_contortus_coi	0.42692	0.442556	0.439157	0.420802	0.422842	0.404487	0.420122	0.422162	0.395649	0.423521	0.421482	0.423521	0.42896	0.426241	0.426241	0.418083	0.443916	0.335146	0.329708	0.324269	0.191027	0.193066	0.181509	0.182869	0.182189	0.199184	0.201903	0.199864	0.198504	0.201903	0.205303	0.195785	0.205303	0.202583	0.354181	0.352821	0.353501	0.348063	0.354181	0.233855	0.229096	0.197825	0.212101	0.255608	0.247451	0.235214	0.224337	0.199184	0.102651
NC033886_Nippostrongylus_brasiliensis_coi	0.421482	0.416044	0.435078	0.411965	0.418083	0.407206	0.418083	0.414684	0.398368	0.422162	0.432359	0.43032	0.435758	0.436438	0.436438	0.42896	0.453433	0.318151	0.32087	0.313392	0.166553	0.167913	0.156356	0.157716	0.157036	0.17811	0.183549	0.176071	0.17743	0.184908	0.184228	0.186268	0.193746	0.184908	0.331067	0.333787	0.332427	0.332427	0.333107	0.216179	0.225017	0.191027	0.200544	0.235894	0.220938	0.21346	0.197825	0.17947	0.135282
NC030332_Angiostrongylus_malaysiensis_coi	0.401768	0.42828	0.432359	0.396329	0.433039	0.407206	0.42692	0.436438	0.409925	0.445275	0.450714	0.453433	0.450714	0.453433	0.451394	0.448674	0.466349	0.310673	0.299796	0.312712	0.17743	0.17947	0.166553	0.167913	0.165194	0.186268	0.184908	0.180829	0.186268	0.186948	0.189667	0.196465	0.192386	0.203943	0.335826	0.331747	0.334466	0.32087	0.337186	0.211421	0.218219	0.197145	0.204623	0.259687	0.233855	0.231815	0.209381	0.195785	0.171312
GQ398122_Angiostrongylus_costaricensis_coi	0.405846	0.438477	0.436438	0.401768	0.433719	0.415364	0.425561	0.434398	0.411285	0.443916	0.451394	0.443916	0.450034	0.448674	0.450714	0.444596	0.46567	0.32019	0.300476	0.303875	0.174711	0.175391	0.165194	0.166553	0.164514	0.188987	0.17743	0.176071	0.186268	0.191027	0.181509	0.208022	0.200544	0.201224	0.337865	0.341944	0.337865	0.333787	0.343304	0.210061	0.216179	0.193066	0.193066	0.263766	0.229776	0.224337	0.21346	0.193746	0.17743
GQ398121_Angiostrongylus_cantonensis_coi	0.399728	0.437797	0.43032	0.39293	0.441196	0.422842	0.433719	0.433039	0.415364	0.46499	0.468389	0.46499	0.471108	0.466349	0.46363	0.461591	0.480625	0.308634	0.290959	0.300476	0.161115	0.161795	0.153637	0.156356	0.151598	0.171312	0.167913	0.165874	0.173351	0.172672	0.17743	0.193066	0.187627	0.195105	0.319511	0.32019	0.324949	0.318831	0.329708	0.202583	0.207342	0.186948	0.194426	0.265806	0.221618	0.228416	0.205303	0.182189	0.182869
NC018602_Angiostrongylus_vasorum_coi	0.406526	0.438477	0.442556	0.397689	0.449354	0.436438	0.448674	0.449354	0.430999	0.470428	0.474507	0.471788	0.479266	0.475867	0.477906	0.468389	0.487424	0.318151	0.288239	0.303195	0.163834	0.165194	0.165194	0.167233	0.163154	0.174031	0.163834	0.159755	0.18015	0.184228	0.17879	0.21278	0.208022	0.216859	0.329028	0.329708	0.339905	0.332427	0.346023	0.205303	0.199864	0.192386	0.203263	0.272604	0.220938	0.234534	0.217539	0.195785	0.189667
AJ417719_Necator_americanus_coi	0.400408	0.42828	0.426241	0.395649	0.426241	0.414684	0.421482	0.43032	0.408566	0.452073	0.452753	0.451394	0.459551	0.451394	0.449354	0.447995	0.467029	0.308634	0.297077	0.292998	0.156356	0.156356	0.140041	0.14276	0.140721	0.159755	0.158396	0.160435	0.165874	0.169952	0.17743	0.182869	0.188987	0.184228	0.32223	0.324949	0.32087	0.315432	0.317471	0.197145	0.21482	0.183549	0.194426	0.239293	0.225017	0.218219	0.194426	0.158396	0.151598
AJ417718_Ancylostoma_duodenale_coi	0.407206	0.42828	0.424201	0.403127	0.4276	0.414684	0.424881	0.432359	0.407886	0.450714	0.455472	0.451394	0.46295	0.453433	0.454793	0.452753	0.467029	0.301835	0.301835	0.305235	0.159075	0.161115	0.135282	0.136642	0.135962	0.157716	0.157716	0.161795	0.167913	0.170632	0.174711	0.182189	0.18015	0.185588	0.32155	0.32223	0.327668	0.318151	0.324269	0.191706	0.207342	0.186948	0.193066	0.239293	0.21278	0.225697	0.196465	0.159755	0.148878
NC035142_Ancylostoma_ceylanicum_coi	0.419443	0.42964	0.419443	0.416044	0.426241	0.407206	0.424201	0.421482	0.397009	0.436438	0.438477	0.439157	0.443236	0.439157	0.437118	0.437118	0.451394	0.314072	0.317471	0.32291	0.168593	0.169952	0.159755	0.161115	0.160435	0.18015	0.187627	0.173351	0.182189	0.185588	0.188987	0.184228	0.182869	0.186268	0.334466	0.335146	0.326309	0.328348	0.329028	0.21278	0.218899	0.194426	0.203943	0.229096	0.229776	0.221618	0.201224	0.17743	0.140041
NC034289_Ancylostoma_tubaeforme_coi	0.414684	0.431679	0.42896	0.414004	0.414684	0.403807	0.418763	0.424201	0.397689	0.436438	0.441876	0.438477	0.445955	0.442556	0.439837	0.438477	0.452073	0.314072	0.306594	0.316791	0.161115	0.163154	0.144799	0.146159	0.145479	0.169952	0.171312	0.173351	0.17879	0.182189	0.17811	0.189667	0.182189	0.184908	0.327668	0.333107	0.326309	0.328348	0.329028	0.200544	0.208022	0.183549	0.193746	0.233175	0.218219	0.222298	0.192386	0.167913	0.140721
FM161883_Oesophagostomum_quadrispinulatum_coi	0.422842	0.426241	0.42828	0.424881	0.404487	0.399728	0.416723	0.418083	0.39293	0.414004	0.416723	0.413324	0.420802	0.422842	0.423521	0.416723	0.437118	0.314072	0.324269	0.331067	0.176751	0.17743	0.167913	0.167913	0.168593	0.182189	0.193066	0.182869	0.186948	0.192386	0.195105	0.182189	0.181509	0.187627	0.348063	0.349422	0.335826	0.337865	0.338545	0.221618	0.235214	0.206662	0.209381	0.226377	0.227736	0.228416	0.191706	0.17947	0.146159
FM161882_Oesophagostomum_dentatum_coi	0.42692	0.439837	0.438477	0.42692	0.424881	0.403807	0.422162	0.420802	0.405167	0.425561	0.430999	0.42896	0.435758	0.430999	0.433719	0.43032	0.445955	0.316111	0.32223	0.325629	0.176071	0.17743	0.168593	0.171312	0.169952	0.180829	0.184908	0.186948	0.186948	0.189667	0.197145	0.182869	0.195105	0.188307	0.354181	0.351462	0.344663	0.341944	0.343984	0.229096	0.225697	0.197825	0.210061	0.225697	0.237254	0.229096	0.203263	0.176071	0.150238
GQ888717_Strongylus_vulgaris_coi	0.412644	0.424201	0.422162	0.416044	0.421482	0.403127	0.416044	0.420122	0.406526	0.432359	0.440517	0.436438	0.439837	0.441196	0.438477	0.435078	0.450034	0.312033	0.313392	0.318151	0.165194	0.167233	0.161115	0.161115	0.161795	0.174031	0.170632	0.167233	0.174711	0.17879	0.186268	0.182189	0.173351	0.190347	0.339905	0.343984	0.335826	0.330387	0.330387	0.21278	0.219579	0.197825	0.196465	0.233855	0.231815	0.220258	0.209381	0.173351	0.140721
NC026868_Strongylus_equinus_coi	0.425561	0.433039	0.434398	0.420122	0.416723	0.407206	0.4276	0.419443	0.397689	0.435758	0.440517	0.439157	0.445275	0.440517	0.437118	0.437118	0.454113	0.32291	0.32087	0.324269	0.174711	0.176751	0.171992	0.173351	0.172672	0.188307	0.192386	0.181509	0.190347	0.195105	0.204623	0.200544	0.199864	0.195105	0.361659	0.363698	0.359619	0.351462	0.35758	0.228416	0.226377	0.208702	0.207342	0.24949	0.244052	0.237254	0.21414	0.194426	0.147519
AJ537512_Dirofilaria_immitis_coi	0.398368	0.443916	0.445275	0.395649	0.469748	0.452073	0.460911	0.466349	0.460231	0.496261	0.503059	0.50102	0.506458	0.4983	0.506458	0.497621	0.512576	0.35826	0.340585	0.35554	0.32155	0.32155	0.309993	0.309313	0.309993	0.32223	0.327668	0.324949	0.324949	0.327668	0.329708	0.339905	0.330387	0.333107	0.101971	0.10537	0.10673	0.120326	0.133923	0.319511	0.338545	0.323589	0.325629	0.365738	0.329028	0.335146	0.312712	0.312033	0.341264
NC026687_Gongylonema_pulchrum_coi	0.420122	0.441876	0.446635	0.414684	0.46295	0.450034	0.461591	0.46499	0.449354	0.483345	0.495581	0.488103	0.494901	0.481305	0.488103	0.490143	0.49898	0.352141	0.348742	0.353501	0.324269	0.323589	0.32291	0.324949	0.32223	0.332427	0.337186	0.334466	0.323589	0.327668	0.346703	0.333787	0.329028	0.335826	0.163154	0.165194	0.171992	0.171992	0.173351	0.330387	0.347383	0.337865	0.337186	0.3569	0.334466	0.333787	0.309993	0.314752	0.341264
KT900946_Syphacia_obvelata_coi	0.365738	0.405167	0.407206	0.353501	0.467029	0.439837	0.469069	0.476547	0.440517	0.49898	0.502379	0.497621	0.511897	0.496941	0.49966	0.497621	0.513256	0.188307	0.186268	0.165194	0.28484	0.28552	0.267165	0.269205	0.267165	0.28552	0.289599	0.290279	0.299796	0.302515	0.298436	0.301835	0.296397	0.305914	0.336506	0.334466	0.335826	0.331747	0.339905	0.290279	0.302515	0.297077	0.297077	0.341264	0.297757	0.299796	0.274643	0.277362	0.314752
AP017697_Syphacia_muris_coi	0.414004	0.432359	0.425561	0.408566	0.488103	0.472468	0.482665	0.489463	0.470428	0.496261	0.5017	0.49966	0.511217	0.4983	0.4983	0.50034	0.513256	0.275323	0.260367	0.276003	0.337865	0.339225	0.330387	0.332427	0.329708	0.354861	0.343984	0.347383	0.354181	0.358939	0.339225	0.349422	0.348063	0.35826	0.386132	0.39429	0.39293	0.39361	0.386132	0.341264	0.350782	0.345343	0.327668	0.367097	0.35758	0.354181	0.350102	0.346703	0.35554
MN793157_Angiostrongylus_mackerrasae_coi	0.397689	0.425561	0.425561	0.387492	0.433719	0.414004	0.42828	0.425561	0.417403	0.458872	0.46431	0.459551	0.466349	0.46295	0.459551	0.457512	0.477906	0.300476	0.295037	0.298436	0.157716	0.158396	0.152957	0.154317	0.152277	0.171312	0.171992	0.166553	0.17879	0.18015	0.175391	0.195105	0.186948	0.194426	0.324269	0.323589	0.32291	0.319511	0.32291	0.202583	0.195785	0.195785	0.193066	0.252209	0.225697	0.218899	0.197825	0.186948	0.174031
[truncated: 18 more columns]

## Sheet: COII
Table S5A: Cestode genetic distance values for COII gene
DQ985706_Diphyllobothrium_latum_COII
AB269325_Diphyllobothrium_latum_COII	0.00356506
EF420138_Diphyllobothrium_nihonkaiense_COII	0.0516934	0.0552585
AB268585_Diphyllobothrium_nihonkaiense_COII	0.0534759	0.057041	0.00534759
AP017648_Diphyllobothrium_stemmacephalum_COII	0.15508	0.153298	0.153298	0.151515
KY114889_Spirometra_erinaceieuropaei_COII	0.16934	0.167558	0.167558	0.16934	0.181818
KJ599680_Spirometra_erinaceieuropaei_COII	0.178253	0.176471	0.180036	0.180036	0.194296	0.0855615
KU852381_Spirometra_erinaceieuropaei_COII	0.167558	0.165775	0.165775	0.167558	0.180036	0.00178253	0.087344
KJ599679_Spirometra_decipiens_COII	0.181818	0.178253	0.176471	0.178253	0.188948	0.0213904	0.103387	0.0231729
AB086256_Taenia_solium_COII	0.292335	0.290553	0.2959	0.294118	0.297683	0.286988	0.308378	0.285205	0.301248
AY684274_Taenia_saginata_COII	0.308378	0.306595	0.317291	0.317291	0.311943	0.304813	0.324421	0.30303	0.317291	0.108734
AF445798_Taenia_asiatica_COII	0.317291	0.315508	0.322638	0.322638	0.299465	0.2959	0.324421	0.294118	0.308378	0.0926916	0.0285205
AB905201_Taenia_crocutae_COII	0.317291	0.315508	0.322638	0.319073	0.301248	0.301248	0.320856	0.299465	0.311943	0.0891266	0.0730838	0.0659537
GQ228818_Taenia_multiceps_COII	0.331551	0.329768	0.340463	0.340463	0.308378	0.315508	0.336898	0.313725	0.329768	0.115865	0.0819964	0.083779	0.0623886
AB905199_Taenia_arctos_COII	0.311943	0.31016	0.311943	0.313725	0.315508	0.306595	0.313725	0.304813	0.313725	0.087344	0.115865	0.115865	0.103387	0.112299
AB905198_Taenia_regis_COII	0.326203	0.322638	0.324421	0.320856	0.313725	0.319073	0.338681	0.317291	0.322638	0.151515	0.156863	0.149733	0.149733	0.160428	0.153298
GU569096_Taenia_pisiformis_COII	0.320856	0.319073	0.324421	0.320856	0.297683	0.311943	0.333333	0.31016	0.319073	0.16934	0.158645	0.16221	0.146168	0.163993	0.172906	0.16934
GQ228819_Taenia_hydatigena_COII	0.313725	0.31016	0.313725	0.31016	0.306595	0.322638	0.326203	0.320856	0.331551	0.144385	0.146168	0.146168	0.14082	0.153298	0.14795	0.087344	0.16221
FJ518620_Taenia_hydatigena_COII	0.317291	0.313725	0.317291	0.313725	0.308378	0.326203	0.329768	0.324421	0.335116	0.149733	0.151515	0.151515	0.142602	0.15508	0.153298	0.0926916	0.165775	0.00534759
AF216699_Taenia_crassiceps_COII	0.301248	0.299465	0.31016	0.306595	0.2959	0.28877	0.311943	0.286988	0.301248	0.167558	0.167558	0.160428	0.156863	0.174688	0.176471	0.167558	0.181818	0.16221	0.167558
FJ597547_Taenia_taeniaeformis_COII	0.315508	0.313725	0.311943	0.311943	0.297683	0.30303	0.327986	0.301248	0.313725	0.178253	0.181818	0.180036	0.171123	0.178253	0.178253	0.174688	0.172906	0.183601	0.185383	0.183601
AB018440_Echinococcus_multilocularis_COII	0.315508	0.315508	0.313725	0.31016	0.290553	0.308378	0.315508	0.306595	0.327986	0.210339	0.208556	0.203209	0.212121	0.226381	0.212121	0.224599	0.215686	0.228164	0.231729	0.215686	0.208556
AF297617_Echinococcus_granulosus_COII	0.319073	0.317291	0.319073	0.317291	0.301248	0.331551	0.327986	0.329768	0.338681	0.217469	0.197861	0.199643	0.217469	0.219251	0.199643	0.240642	0.228164	0.237077	0.240642	0.217469	0.219251	0.14795
MK774655_Echinococcus_granulosus_COII	0.313725	0.311943	0.315508	0.313725	0.297683	0.331551	0.327986	0.329768	0.338681	0.217469	0.197861	0.199643	0.217469	0.219251	0.201426	0.238859	0.226381	0.235294	0.238859	0.219251	0.217469	0.146168	0.00534759
MH301022_Echinococcus_granulosus_COII	0.322638	0.322638	0.313725	0.315508	0.31016	0.322638	0.324421	0.320856	0.338681	0.215686	0.201426	0.203209	0.203209	0.222816	0.213904	0.240642	0.229947	0.237077	0.240642	0.217469	0.222816	0.108734	0.128342	0.12656
KJ559023_Echinococcus_granulosus_COII	0.317291	0.315508	0.313725	0.311943	0.299465	0.322638	0.319073	0.320856	0.331551	0.219251	0.199643	0.201426	0.219251	0.221034	0.203209	0.237077	0.231729	0.233512	0.237077	0.212121	0.217469	0.146168	0.00891266	0.0106952	0.12656
AF346403_Echinococcus_equinus_COII	0.327986	0.327986	0.322638	0.320856	0.313725	0.319073	0.326203	0.317291	0.333333	0.215686	0.199643	0.196078	0.221034	0.235294	0.212121	0.247772	0.238859	0.235294	0.238859	0.219251	0.237077	0.108734	0.114082	0.112299	0.105169	0.112299
AB786665_Echinococcus_equinus_COII	0.329768	0.329768	0.320856	0.319073	0.313725	0.319073	0.326203	0.317291	0.333333	0.217469	0.199643	0.196078	0.221034	0.235294	0.213904	0.247772	0.238859	0.235294	0.238859	0.221034	0.237077	0.110517	0.115865	0.114082	0.106952	0.114082	0.00178253
AB208063_Echinococcus_canadensis_COII	0.320856	0.320856	0.311943	0.313725	0.308378	0.322638	0.320856	0.320856	0.338681	0.213904	0.203209	0.204991	0.204991	0.221034	0.212121	0.240642	0.233512	0.237077	0.240642	0.215686	0.224599	0.112299	0.128342	0.12656	0.00534759	0.12656	0.108734	0.110517
MN340039_Echinococcus_canadensis_COII	0.322638	0.322638	0.313725	0.315508	0.31016	0.324421	0.322638	0.322638	0.340463	0.212121	0.201426	0.203209	0.203209	0.219251	0.210339	0.238859	0.231729	0.235294	0.238859	0.215686	0.222816	0.110517	0.128342	0.12656	0.00356506	0.12656	0.106952	0.108734	0.00178253
AB235846_Echinococcus_ortleppi_COII	0.311943	0.311943	0.306595	0.30303	0.308378	0.317291	0.319073	0.315508	0.335116	0.206774	0.196078	0.194296	0.201426	0.215686	0.203209	0.244207	0.221034	0.240642	0.244207	0.204991	0.219251	0.117647	0.108734	0.110517	0.0766488	0.105169	0.0998217	0.101604	0.0748663	0.0766488
AB208546_Echinococcus_vogeli_COII	0.329768	0.329768	0.326203	0.324421	0.31016	0.327986	0.322638	0.326203	0.342246	0.222816	0.192513	0.190731	0.204991	0.219251	0.217469	0.253119	0.235294	0.226381	0.229947	0.212121	0.228164	0.112299	0.130125	0.128342	0.105169	0.130125	0.0944742	0.0962567	0.106952	0.105169	0.105169
AB208064_Echinococcus_shiquicus_COII	0.317291	0.313725	0.31016	0.306595	0.31016	0.308378	0.322638	0.306595	0.322638	0.221034	0.197861	0.197861	0.208556	0.224599	0.226381	0.231729	0.217469	0.228164	0.231729	0.215686	0.206774	0.115865	0.13369	0.135472	0.12656	0.131907	0.110517	0.112299	0.130125	0.128342	0.122995	0.112299
AB208545_Echinococcus_oligarthrus_COII	0.306595	0.306595	0.299465	0.297683	0.292335	0.30303	0.31016	0.301248	0.320856	0.213904	0.197861	0.201426	0.201426	0.219251	0.204991	0.240642	0.221034	0.226381	0.229947	0.206774	0.224599	0.117647	0.137255	0.135472	0.108734	0.131907	0.108734	0.106952	0.112299	0.110517	0.103387	0.115865	0.13369
AF314223_Hymenolepis_diminuta_COII	0.331551	0.329768	0.324421	0.322638	0.324421	0.31016	0.338681	0.31016	0.317291	0.265597	0.26738	0.262032	0.26738	0.279857	0.269162	0.27451	0.27451	0.270945	0.27451	0.276292	0.256684	0.283422	0.283422	0.28164	0.270945	0.285205	0.279857	0.279857	0.269162	0.270945	0.283422	0.286988	0.286988	0.27451
KT951722_Hymenolepis_nana_COII	0.349376	0.347594	0.345811	0.344029	0.324421	0.340463	0.351159	0.338681	0.344029	0.272727	0.26738	0.265597	0.265597	0.278075	0.278075	0.294118	0.283422	0.279857	0.28164	0.279857	0.286988	0.299465	0.30303	0.30303	0.311943	0.301248	0.2959	0.2959	0.308378	0.31016	0.304813	0.297683	0.304813	0.294118	0.258467
MG587892_Dipylidium_caninum_COII	0.301248	0.299465	0.2959	0.297683	0.286988	0.299465	0.315508	0.297683	0.311943	0.224599	0.210339	0.199643	0.217469	0.221034	0.222816	0.224599	0.215686	0.222816	0.226381	0.219251	0.204991	0.240642	0.229947	0.228164	0.219251	0.228164	0.231729	0.231729	0.217469	0.219251	0.215686	0.228164	0.228164	0.235294	0.265597	0.285205
KY486752_Breviscolex_orientalis_COII	0.393939	0.392157	0.385027	0.386809	0.392157	0.376114	0.365419	0.374332	0.383244	0.413547	0.4082	0.402852	0.413547	0.42959	0.42246	0.393939	0.402852	0.402852	0.402852	0.406417	0.399287	0.406417	0.413547	0.409982	0.404635	0.4082	0.404635	0.404635	0.406417	0.404635	0.41533	0.397504	0.4082	0.393939	0.41533	0.411765	0.385027
KT028770_Caryophyllaeus_brachycollis_COII	0.365419	0.365419	0.368984	0.367201	0.351159	0.344029	0.360071	0.345811	0.354724	0.409982	0.4082	0.4082	0.397504	0.395722	0.404635	0.404635	0.402852	0.409982	0.411765	0.409982	0.395722	0.426025	0.431373	0.42959	0.431373	0.427807	0.433155	0.433155	0.431373	0.42959	0.433155	0.438503	0.420677	0.42246	0.395722	0.411765	0.397504	0.326203
MF314173_Gangesia_oligonchis_COII	0.315508	0.315508	0.324421	0.324421	0.286988	0.308378	0.308378	0.306595	0.317291	0.292335	0.301248	0.306595	0.292335	0.292335	0.299465	0.315508	0.30303	0.30303	0.30303	0.311943	0.286988	0.320856	0.327986	0.327986	0.327986	0.324421	0.322638	0.322638	0.324421	0.326203	0.313725	0.319073	0.322638	0.308378	0.31016	0.319073	0.301248	0.4082	0.392157
AP017669_Schistocephalus_solidus_COII	0.183601	0.187166	0.185383	0.188948	0.187166	0.199643	0.204991	0.197861	0.206774	0.301248	0.311943	0.31016	0.317291	0.320856	0.308378	0.315508	0.319073	0.319073	0.319073	0.306595	0.30303	0.327986	0.324421	0.324421	0.329768	0.317291	0.335116	0.335116	0.326203	0.327986	0.329768	0.327986	0.320856	0.311943	0.342246	0.349376	0.315508	0.397504	0.361854	0.308378
MK896864_Rhinebothrium_reydai_COII	0.26738	0.26738	0.279857	0.28164	0.290553	0.285205	0.290553	0.283422	0.285205	0.311943	0.304813	0.304813	0.311943	0.313725	0.313725	0.315508	0.31016	0.31016	0.308378	0.313725	0.30303	0.340463	0.336898	0.333333	0.338681	0.329768	0.338681	0.338681	0.338681	0.336898	0.333333	0.356506	0.329768	0.331551	0.301248	0.31016	0.290553	0.406417	0.370766	0.256684	0.313725
NC017750_Trichuris_trichiura_COII	0.575758	0.575758	0.57754	0.573975	0.559715	0.572193	0.573975	0.572193	0.57754	0.568627	0.565062	0.566845	0.56328	0.557932	0.565062	0.55615	0.54902	0.552585	0.554367	0.550802	0.552585	0.561497	0.579323	0.581105	0.57041	0.57754	0.57754	0.575758	0.57041	0.57041	0.566845	0.572193	0.572193	0.559715	0.572193	0.561497	0.54902	0.573975	0.543672	0.56328	0.557932	0.57754
Table S5B: Trematode genetic distance values for COII gene
JF739555_Opisthorchis_viverrini_COII
EU921260_Opisthorchis_felineus_COII	0.179211
FJ381664_Clonorchis_sinensis_COII	0.204301	0.177419
KT239342_Metorchis_orientalis_COII	0.216846	0.181004	0.193548
MK238506_Amphimerus_sp_COII	0.189964	0.191756	0.216846	0.198925
KF214770_Haplorchis_taichui_COII	0.317204	0.327957	0.327957	0.360215	0.333333
KC330755_Metagonimus_yokogawai_COII	0.302867	0.293907	0.31362	0.28853	0.281362	0.292115
MN116706_Echinostoma_revolutum_COII	0.365591	0.379928	0.401434	0.399642	0.385305	0.419355	0.419355
MN116740_Echinostoma_miyagawai_COII	0.360215	0.38172	0.385305	0.408602	0.403226	0.419355	0.419355	0.16129
KR062182_Echinostoma_hortense_COII	0.383513	0.40681	0.383513	0.388889	0.399642	0.428315	0.419355	0.349462	0.33871
AF216697_Fasciola_hepatica_COII	0.378136	0.374552	0.383513	0.370968	0.363799	0.383513	0.412186	0.274194	0.293907	0.336918
KF543342_Fasciola_gigantica_COII	0.365591	0.370968	0.374552	0.358423	0.34767	0.387097	0.415771	0.284946	0.302867	0.336918	0.112903
KX787886_Fasciola_jacksoni_COII	0.378136	0.390681	0.38172	0.387097	0.383513	0.401434	0.410394	0.295699	0.302867	0.354839	0.179211	0.170251
KX169163_Fasciolopsis_buski_COII	0.367384	0.37276	0.369176	0.392473	0.367384	0.396057	0.424731	0.292115	0.290323	0.34767	0.198925	0.184588	0.225806
AF219379_Paragonimus_westermani_COII	0.376344	0.408602	0.403226	0.410394	0.378136	0.424731	0.412186	0.399642	0.421147	0.4319	0.394265	0.403226	0.396057	0.40681
MH059809_Paragonimus_heterotremus_COII	0.356631	0.385305	0.383513	0.385305	0.356631	0.383513	0.383513	0.370968	0.383513	0.405018	0.369176	0.365591	0.360215	0.370968	0.182796
KX765277_Paragonimus_ohirai_COII	0.351254	0.378136	0.376344	0.383513	0.362007	0.374552	0.390681	0.374552	0.370968	0.412186	0.360215	0.353047	0.362007	0.369176	0.207885	0.177419
MH322000_Paragonimus_kellicotti_COII	0.353047	0.360215	0.374552	0.362007	0.336918	0.387097	0.387097	0.365591	0.38172	0.401434	0.367384	0.360215	0.370968	0.345878	0.182796	0.148746	0.164875
MK685274_Lyperosomum_longicauda_COII	0.370968	0.390681	0.390681	0.369176	0.385305	0.421147	0.401434	0.397849	0.412186	0.392473	0.387097	0.376344	0.385305	0.369176	0.408602	0.370968	0.365591	0.379928
KF318787_Dicrocoelium_dendriticum_COII	0.387097	0.379928	0.37276	0.379928	0.390681	0.376344	0.405018	0.390681	0.397849	0.422939	0.40681	0.387097	0.408602	0.390681	0.413978	0.396057	0.379928	0.394265	0.299283
KF318786_Dicrocoelium_chinensis_COII	0.390681	0.383513	0.392473	0.392473	0.390681	0.417563	0.419355	0.388889	0.397849	0.417563	0.399642	0.383513	0.417563	0.392473	0.426523	0.413978	0.394265	0.408602	0.326165	0.159498
DQ157223_Schistosoma_spindale_COII	0.428315	0.44086	0.428315	0.444444	0.430108	0.455197	0.478495	0.428315	0.424731	0.433692	0.444444	0.4319	0.435484	0.430108	0.482079	0.439068	0.408602	0.442652	0.4319	0.453405	0.460573
DQ157222_Schistosoma_haematobium_COII	0.446237	0.460573	0.439068	0.448029	0.446237	0.46595	0.482079	0.437276	0.4319	0.433692	0.439068	0.435484	0.433692	0.410394	0.487455	0.444444	0.44086	0.46595	0.40681	0.439068	0.44086	0.286738
MN637821_Schistosoma_indicum_COII	0.413978	0.426523	0.421147	0.449821	0.417563	0.446237	0.462366	0.435484	0.419355	0.442652	0.439068	0.421147	0.426523	0.433692	0.471326	0.437276	0.405018	0.426523	0.428315	0.426523	0.448029	0.136201	0.295699
KU196417_Schistosoma_japonicum_COII	0.424731	0.44086	0.433692	0.451613	0.442652	0.433692	0.471326	0.392473	0.392473	0.410394	0.410394	0.405018	0.387097	0.417563	0.449821	0.422939	0.388889	0.422939	0.410394	0.426523	0.426523	0.299283	0.335125	0.315412
AF217449_Schistosoma_mekongi_COII	0.435484	0.435484	0.435484	0.448029	0.433692	0.455197	0.483871	0.428315	0.408602	0.428315	0.421147	0.401434	0.396057	0.408602	0.47491	0.421147	0.410394	0.428315	0.419355	0.413978	0.412186	0.327957	0.349462	0.327957	0.231183
MT259035_Diplostomum_ardeae_COII	0.392473	0.394265	0.370968	0.401434	0.399642	0.388889	0.403226	0.392473	0.397849	0.401434	0.356631	0.351254	0.376344	0.365591	0.417563	0.388889	0.370968	0.397849	0.388889	0.38172	0.394265	0.430108	0.439068	0.422939	0.396057	0.410394
KM923964_Clinostomum_complanatum_COII	0.403226	0.397849	0.403226	0.40681	0.405018	0.439068	0.426523	0.426523	0.424731	0.388889	0.399642	0.392473	0.413978	0.415771	0.44086	0.433692	0.415771	0.408602	0.403226	0.426523	0.455197	0.426523	0.442652	0.415771	0.422939	0.435484	0.392473
NC017750_Trichuris_trichiura_COII	0.575269	0.551971	0.562724	0.584229	0.571685	0.603943	0.578853	0.603943	0.591398	0.584229	0.596774	0.600358	0.577061	0.586022	0.573477	0.571685	0.577061	0.578853	0.594982	0.591398	0.580645	0.546595	0.564516	0.537634	0.564516	0.546595	0.591398	0.575269
Table S5C: Nematode genetic distance values for COII gene
KT449826_Trichuris_trichiura_COII
KT449823_Trichuris_suis_COII	0.304348
NC018597_Trichuris_ovis_COII	0.286232	0.282609
NC018596_Trichuris_discolor_COII	0.29529	0.29529	0.208333
NC028621_Trichuris_muris_COII	0.313406	0.318841	0.280797	0.293478
KM357412_Trichinella_patagoniensis_COII	0.427536	0.391304	0.384058	0.400362	0.375
NC002681_Trichinella_spiralis_COII	0.40942	0.387681	0.373188	0.393116	0.378623	0.0960145
NC025751_Trichinella_murrelli_COII	0.42029	0.398551	0.387681	0.393116	0.380435	0.0851449	0.0887681
NC025753_Trichinella_nelsoni_COII	0.42029	0.380435	0.373188	0.382246	0.371377	0.0923913	0.0833333	0.0688406
KM357421_Trichinella_zimbabwensis_COII	0.407609	0.396739	0.373188	0.422101	0.403986	0.132246	0.121377	0.143116	0.144928
NC025749_Trichinella_pseudospiralis_COII	0.411232	0.391304	0.382246	0.40942	0.371377	0.161232	0.152174	0.17029	0.157609	0.143116
NC025750_Trichinella_britovi_COII	0.413043	0.382246	0.375	0.407609	0.373188	0.076087	0.0815217	0.067029	0.0851449	0.119565	0.164855
KM357417_Trichinella_papuae_COII	0.425725	0.396739	0.389493	0.418478	0.402174	0.130435	0.119565	0.148551	0.146739	0.0724638	0.130435	0.143116
EU281143_Enterobius_vermicularis_COII	0.552536	0.57971	0.570652	0.561594	0.557971	0.59058	0.585145	0.586957	0.586957	0.599638	0.588768	0.583333	0.59058
NC027190_Oxyuris_equi_COII	0.567029	0.576087	0.574275	0.556159	0.576087	0.585145	0.594203	0.585145	0.588768	0.585145	0.592391	0.583333	0.586957	0.268116
KT900946_Syphacia_obvelata_COII	0.561594	0.561594	0.563406	0.554348	0.567029	0.581522	0.577899	0.574275	0.583333	0.581522	0.581522	0.572464	0.594203	0.253623	0.210145
AP017697_Syphacia_muris_COII	0.581522	0.574275	0.583333	0.574275	0.570652	0.577899	0.581522	0.577899	0.583333	0.57971	0.583333	0.568841	0.576087	0.331522	0.313406	0.317029
KT764937_Aspiculuris_tetraptera_COII	0.556159	0.583333	0.581522	0.565217	0.570652	0.597826	0.596014	0.594203	0.588768	0.597826	0.603261	0.592391	0.608696	0.233696	0.20471	0.168478	0.311594
KM067271_Parascaris_univalens_COII	0.552536	0.577899	0.570652	0.556159	0.554348	0.574275	0.574275	0.567029	0.567029	0.561594	0.563406	0.568841	0.574275	0.369565	0.378623	0.400362	0.407609	0.376812
MF678786_Parascaris_equorum_COII	0.552536	0.577899	0.570652	0.556159	0.554348	0.574275	0.574275	0.567029	0.567029	0.561594	0.563406	0.568841	0.574275	0.369565	0.378623	0.398551	0.407609	0.375	0.00181159
KY045805_Ascaris_suum_COII	0.54529	0.568841	0.568841	0.548913	0.557971	0.561594	0.567029	0.557971	0.559783	0.559783	0.563406	0.567029	0.559783	0.371377	0.389493	0.389493	0.413043	0.36413	0.0869565	0.0851449
NC036666_Ascaris_ovis_COII	0.543478	0.567029	0.568841	0.552536	0.557971	0.559783	0.565217	0.556159	0.557971	0.557971	0.561594	0.565217	0.557971	0.373188	0.391304	0.389493	0.411232	0.36413	0.0851449	0.0833333	0.00543478
HQ704900_Ascaris_lumbricoides_COII	0.54529	0.568841	0.568841	0.548913	0.557971	0.561594	0.567029	0.557971	0.559783	0.559783	0.563406	0.567029	0.559783	0.371377	0.389493	0.389493	0.413043	0.36413	0.0869565	0.0851449	0	0.00543478
AM411622_Toxocara_cati_COII	0.547101	0.567029	0.550725	0.554348	0.556159	0.554348	0.561594	0.563406	0.563406	0.541667	0.554348	0.563406	0.554348	0.389493	0.382246	0.405797	0.423913	0.384058	0.137681	0.13587	0.130435	0.134058	0.130435
AM411108_Toxocara_canis_COII	0.554348	0.574275	0.567029	0.561594	0.561594	0.568841	0.574275	0.568841	0.563406	0.554348	0.557971	0.570652	0.568841	0.389493	0.389493	0.391304	0.416667	0.375	0.112319	0.110507	0.117754	0.117754	0.117754	0.0905797
AM412316_Toxocara_malaysiensis_COII	0.557971	0.57971	0.557971	0.554348	0.568841	0.572464	0.57971	0.570652	0.559783	0.554348	0.559783	0.570652	0.559783	0.38587	0.376812	0.387681	0.42029	0.378623	0.125	0.123188	0.123188	0.123188	0.123188	0.0996377	0.0887681
NC034329_Anisakis_pegreffii_COII	0.547101	0.561594	0.552536	0.552536	0.563406	0.556159	0.557971	0.557971	0.554348	0.54529	0.547101	0.567029	0.552536	0.38587	0.394928	0.403986	0.423913	0.394928	0.146739	0.146739	0.152174	0.148551	0.152174	0.163043	0.157609	0.148551
AY994157_Anisakis_simplex_COII	0.54529	0.563406	0.550725	0.550725	0.565217	0.556159	0.557971	0.557971	0.554348	0.54529	0.547101	0.567029	0.552536	0.387681	0.396739	0.405797	0.425725	0.396739	0.148551	0.148551	0.153986	0.150362	0.153986	0.164855	0.15942	0.150362	0.00181159
FJ905109_Contracaecum_rudolphii_COII	0.538043	0.563406	0.538043	0.554348	0.550725	0.532609	0.536232	0.536232	0.536232	0.530797	0.539855	0.538043	0.53442	0.403986	0.40942	0.403986	0.423913	0.403986	0.166667	0.166667	0.155797	0.152174	0.155797	0.163043	0.157609	0.152174	0.152174	0.153986
KU529973_Heterakis_gallinarum_COII	0.556159	0.567029	0.565217	0.557971	0.559783	0.556159	0.565217	0.557971	0.556159	0.559783	0.565217	0.556159	0.567029	0.38587	0.378623	0.387681	0.411232	0.382246	0.163043	0.161232	0.15942	0.15942	0.15942	0.155797	0.163043	0.161232	0.15942	0.161232	0.184783
NC029838_Heterakis_beramporia_COII	0.538043	0.561594	0.550725	0.554348	0.539855	0.552536	0.561594	0.556159	0.550725	0.550725	0.547101	0.550725	0.557971	0.398551	0.384058	0.382246	0.413043	0.384058	0.168478	0.166667	0.166667	0.166667	0.166667	0.166667	0.148551	0.15942	0.175725	0.175725	0.184783	0.0978261
NC042411_Heterakis_dispar_COII	0.54529	0.570652	0.557971	0.554348	0.556159	0.557971	0.557971	0.557971	0.557971	0.550725	0.556159	0.554348	0.559783	0.384058	0.380435	0.38587	0.405797	0.389493	0.153986	0.152174	0.164855	0.168478	0.164855	0.152174	0.15942	0.163043	0.182971	0.184783	0.192029	0.0942029	0.0923913
AJ537512_Dirofilaria_immitis_COII	0.581522	0.585145	0.561594	0.568841	0.563406	0.568841	0.561594	0.554348	0.568841	0.568841	0.585145	0.550725	0.583333	0.393116	0.402174	0.376812	0.440217	0.398551	0.371377	0.369565	0.378623	0.380435	0.378623	0.387681	0.378623	0.373188	0.376812	0.378623	0.391304	0.362319	0.380435	0.367754
NC001861_Onchocerca_volvulus_COII	0.577899	0.568841	0.559783	0.563406	0.552536	0.568841	0.570652	0.554348	0.570652	0.559783	0.567029	0.548913	0.572464	0.405797	0.429348	0.400362	0.449275	0.418478	0.389493	0.387681	0.380435	0.382246	0.380435	0.394928	0.398551	0.400362	0.387681	0.389493	0.391304	0.389493	0.389493	0.38587	0.11413
KX181290_Onchocerca_ochengi_COII	0.576087	0.572464	0.567029	0.570652	0.565217	0.577899	0.581522	0.565217	0.581522	0.574275	0.577899	0.561594	0.583333	0.413043	0.423913	0.384058	0.442029	0.411232	0.391304	0.389493	0.400362	0.402174	0.400362	0.405797	0.405797	0.398551	0.387681	0.389493	0.405797	0.389493	0.393116	0.393116	0.0996377	0.0398551
HQ214004_Onchocerca_flexuosa_COII	0.59058	0.588768	0.568841	0.567029	0.565217	0.576087	0.576087	0.565217	0.583333	0.572464	0.585145	0.561594	0.583333	0.407609	0.42029	0.391304	0.438406	0.413043	0.387681	0.38587	0.373188	0.376812	0.373188	0.393116	0.393116	0.389493	0.373188	0.371377	0.402174	0.373188	0.387681	0.376812	0.0960145	0.103261	0.0960145
HQ186250_Loa_loa_COII	0.556159	0.561594	0.543478	0.567029	0.563406	0.556159	0.552536	0.541667	0.552536	0.554348	0.567029	0.53442	0.563406	0.438406	0.442029	0.416667	0.445652	0.427536	0.422101	0.42029	0.40942	0.407609	0.40942	0.40942	0.40942	0.414855	0.402174	0.402174	0.413043	0.413043	0.391304	0.405797	0.139493	0.139493	0.139493	0.132246
JQ316200_Wuchereria_bancrofti_COII	0.559783	0.567029	0.536232	0.541667	0.54529	0.548913	0.554348	0.53442	0.541667	0.552536	0.554348	0.53442	0.550725	0.414855	0.427536	0.403986	0.427536	0.405797	0.389493	0.389493	0.387681	0.38587	0.387681	0.394928	0.400362	0.394928	0.389493	0.391304	0.391304	0.38587	0.389493	0.38587	0.148551	0.150362	0.148551	0.148551	0.148551
NC026687_Gongylonema_pulchrum_COII	0.567029	0.572464	0.559783	0.568841	0.548913	0.574275	0.552536	0.554348	0.567029	0.559783	0.557971	0.559783	0.561594	0.443841	0.460145	0.425725	0.46558	0.451087	0.425725	0.423913	0.394928	0.393116	0.394928	0.416667	0.407609	0.416667	0.427536	0.429348	0.413043	0.411232	0.394928	0.403986	0.231884	0.248188	0.248188	0.23913	0.222826	0.251812
JN555591_Dracunculus_medinensis_COII	0.568841	0.586957	0.561594	0.557971	0.557971	0.568841	0.57971	0.576087	0.572464	0.576087	0.583333	0.574275	0.572464	0.414855	0.413043	0.411232	0.405797	0.400362	0.335145	0.335145	0.338768	0.335145	0.338768	0.360507	0.344203	0.356884	0.34058	0.342391	0.367754	0.333333	0.322464	0.324275	0.393116	0.414855	0.414855	0.405797	0.413043	0.413043	0.414855
NC032073_Gnathostoma_doloresi_COII	0.53442	0.563406	0.552536	0.53442	0.557971	0.563406	0.565217	0.565217	0.559783	0.556159	0.576087	0.559783	0.572464	0.38587	0.387681	0.382246	0.396739	0.378623	0.188406	0.186594	0.192029	0.193841	0.192029	0.195652	0.197464	0.195652	0.197464	0.199275	0.213768	0.193841	0.20471	0.192029	0.375	0.400362	0.405797	0.38587	0.413043	0.378623	0.407609	0.336957
KX826911_Gnathostoma_nipponicum_COII	0.538043	0.541667	0.539855	0.538043	0.536232	0.541667	0.541667	0.547101	0.547101	0.538043	0.54529	0.541667	0.538043	0.38587	0.400362	0.38587	0.405797	0.393116	0.210145	0.208333	0.182971	0.186594	0.182971	0.184783	0.202899	0.195652	0.190217	0.192029	0.199275	0.177536	0.193841	0.197464	0.387681	0.398551	0.400362	0.389493	0.411232	0.403986	0.398551	0.36413	0.150362
NC027726_Gnathostoma_spinigerum_COII	0.550725	0.572464	0.552536	0.541667	0.541667	0.552536	0.556159	0.561594	0.556159	0.548913	0.552536	0.554348	0.557971	0.380435	0.398551	0.398551	0.402174	0.38587	0.182971	0.181159	0.172101	0.175725	0.172101	0.190217	0.177536	0.186594	0.184783	0.186594	0.210145	0.186594	0.182971	0.184783	0.38587	0.393116	0.396739	0.382246	0.407609	0.393116	0.403986	0.338768	0.144928	0.110507
NC028622_Strongyloides_papillosus_COII	0.490942	0.527174	0.51087	0.512681	0.5	0.514493	0.514493	0.507246	0.509058	0.512681	0.519928	0.516304	0.523551	0.411232	0.42029	0.416667	0.452899	0.422101	0.300725	0.300725	0.28442	0.288043	0.28442	0.300725	0.300725	0.297101	0.304348	0.304348	0.307971	0.306159	0.282609	0.29529	0.427536	0.431159	0.438406	0.431159	0.438406	0.422101	0.423913	0.403986	0.298913	0.282609	0.280797
NC028623_Strongyloides_ratti_COII	0.527174	0.54529	0.543478	0.536232	0.541667	0.53442	0.547101	0.536232	0.538043	0.541667	0.543478	0.53442	0.550725	0.358696	0.382246	0.367754	0.405797	0.378623	0.181159	0.179348	0.163043	0.161232	0.163043	0.201087	0.186594	0.186594	0.179348	0.181159	0.184783	0.188406	0.186594	0.193841	0.371377	0.380435	0.38587	0.376812	0.398551	0.378623	0.394928	0.336957	0.193841	0.195652	0.188406	0.288043
NC028229_Strongyloides_venezuelensis_COII	0.5	0.528986	0.519928	0.527174	0.503623	0.527174	0.527174	0.527174	0.512681	0.503623	0.518116	0.523551	0.525362	0.400362	0.422101	0.425725	0.460145	0.422101	0.297101	0.29529	0.289855	0.289855	0.289855	0.286232	0.297101	0.297101	0.278986	0.278986	0.293478	0.262681	0.264493	0.273551	0.432971	0.449275	0.452899	0.425725	0.442029	0.418478	0.440217	0.38587	0.291667	0.28442	0.280797	0.224638	0.286232
LC050212_Strongyloides_stercoralis_COII	0.521739	0.547101	0.528986	0.518116	0.53442	0.539855	0.530797	0.532609	0.528986	0.538043	0.541667	0.53442	0.552536	0.389493	0.389493	0.378623	0.411232	0.38587	0.208333	0.206522	0.206522	0.208333	0.206522	0.228261	0.228261	0.226449	0.211957	0.213768	0.208333	0.208333	0.201087	0.20471	0.380435	0.375	0.380435	0.387681	0.387681	0.382246	0.398551	0.346014	0.222826	0.202899	0.20471	0.297101	0.173913	0.280797
LC050209_Parastrongyloides_trichosuri_COII	0.528986	0.54529	0.541667	0.530797	0.530797	0.530797	0.543478	0.528986	0.532609	0.536232	0.543478	0.530797	0.550725	0.378623	0.387681	0.380435	0.405797	0.375	0.190217	0.188406	0.182971	0.182971	0.182971	0.210145	0.182971	0.202899	0.175725	0.177536	0.184783	0.168478	0.175725	0.184783	0.378623	0.389493	0.398551	0.393116	0.405797	0.382246	0.407609	0.331522	0.201087	0.193841	0.182971	0.275362	0.15942	0.253623	0.195652
NC029736_Haemonchus_placei_COII	0.494565	0.521739	0.519928	0.505435	0.507246	0.492754	0.496377	0.498188	0.490942	0.498188	0.505435	0.496377	0.509058	0.427536	0.422101	0.423913	0.423913	0.411232	0.201087	0.201087	0.184783	0.182971	0.184783	0.202899	0.197464	0.210145	0.211957	0.211957	0.188406	0.206522	0.193841	0.202899	0.431159	0.429348	0.447464	0.438406	0.422101	0.402174	0.418478	0.346014	0.222826	0.217391	0.208333	0.302536	0.208333	0.282609	0.230072	0.193841
EU346694_Haemonchus_contortus_COII	0.516304	0.536232	0.552536	0.518116	0.516304	0.521739	0.523551	0.518116	0.518116	0.528986	0.53442	0.523551	0.539855	0.411232	0.403986	0.411232	0.431159	0.40942	0.188406	0.188406	0.193841	0.197464	0.193841	0.197464	0.195652	0.202899	0.217391	0.219203	0.201087	0.199275	0.188406	0.192029	0.405797	0.403986	0.42029	0.411232	0.429348	0.403986	0.405797	0.338768	0.226449	0.226449	0.199275	0.286232	0.206522	0.282609	0.221014	0.195652	0.128623
NC033886_Nippostrongylus_brasiliensis_COII	0.523551	0.539855	0.557971	0.543478	0.527174	0.509058	0.518116	0.516304	0.509058	0.518116	0.519928	0.518116	0.530797	0.402174	0.405797	0.40942	0.416667	0.402174	0.184783	0.184783	0.182971	0.186594	0.182971	0.186594	0.192029	0.195652	0.208333	0.210145	0.197464	0.192029	0.199275	0.186594	0.403986	0.432971	0.442029	0.411232	0.436594	0.407609	0.443841	0.351449	0.242754	0.222826	0.208333	0.289855	0.217391	0.28442	0.233696	0.208333	0.137681
NC030332_Angiostrongylus_malaysiensis_COII	0.556159	0.568841	0.559783	0.561594	0.539855	0.525362	0.538043	0.528986	0.528986	0.530797	0.554348	0.528986	0.541667	0.393116	0.382246	0.38587	0.396739	0.393116	0.224638	0.222826	0.235507	0.233696	0.235507	0.228261	0.219203	0.228261	0.224638	0.224638	0.248188	0.21558	0.211957	0.221014	0.36413	0.398551	0.394928	0.38587	0.394928	0.391304	0.411232	0.355072	0.237319	0.233696	0.231884	0.304348	0.23913	0.302536	0.269928	0.235507	0.228261
GQ398122_Angiostrongylus_costaricensis_COII	0.567029	0.574275	0.563406	0.563406	0.548913	0.541667	0.552536	0.543478	0.547101	0.541667	0.554348	0.539855	0.548913	0.375	0.378623	0.367754	0.414855	0.371377	0.211957	0.211957	0.222826	0.221014	0.222826	0.230072	0.219203	0.219203	0.217391	0.219203	0.224638	0.208333	0.21558	0.221014	0.351449	0.367754	0.360507	0.367754	0.384058	0.358696	0.403986	0.320652	0.230072	0.226449	0.213768	0.309783	0.226449	0.297101	0.259058	0.23913	0.23913
GQ398121_Angiostrongylus_cantonensis_COII	0.563406	0.572464	0.565217	0.567029	0.548913	0.536232	0.54529	0.53442	0.536232	0.539855	0.554348	0.539855	0.54529	0.382246	0.378623	0.375	0.387681	0.384058	0.219203	0.217391	0.221014	0.219203	0.221014	0.221014	0.217391	0.208333	0.224638	0.226449	0.219203	0.213768	0.21558	0.210145	0.380435	0.387681	0.389493	0.382246	0.400362	0.38587	0.403986	0.342391	0.224638	0.224638	0.210145	0.322464	0.230072	0.311594	0.257246	0.224638	0.21558
NC018602_Angiostrongylus_vasorum_COII	0.570652	0.586957	0.57971	0.567029	0.557971	0.570652	0.581522	0.567029	0.567029	0.570652	0.581522	0.568841	0.570652	0.380435	0.369565	0.400362	0.396739	0.369565	0.201087	0.201087	0.20471	0.206522	0.20471	0.211957	0.20471	0.206522	0.211957	0.213768	0.235507	0.202899	0.21558	0.213768	0.373188	0.398551	0.393116	0.387681	0.413043	0.384058	0.427536	0.317029	0.217391	0.219203	0.21558	0.311594	0.228261	0.326087	0.26087	0.228261	0.230072
MN793157_Angiostrongylus_mackerrasae_COII	0.563406	0.565217	0.572464	0.568841	0.543478	0.53442	0.536232	0.530797	0.530797	0.539855	0.550725	0.530797	0.550725	0.402174	0.391304	0.380435	0.398551	0.389493	0.23913	0.237319	0.224638	0.222826	0.224638	0.219203	0.230072	0.219203	0.231884	0.233696	0.233696	0.222826	0.20471	0.208333	0.376812	0.38587	0.403986	0.391304	0.405797	0.398551	0.403986	0.347826	0.235507	0.213768	0.231884	0.307971	0.230072	0.313406	0.262681	0.231884	0.221014
FM161883_Oesophagostomum_quadrispinulatum_COII	0.527174	0.554348	0.550725	0.541667	0.530797	0.528986	0.53442	0.523551	0.528986	0.536232	0.548913	0.528986	0.550725	0.403986	0.382246	0.384058	0.418478	0.387681	0.173913	0.172101	0.173913	0.175725	0.173913	0.181159	0.177536	0.188406	0.190217	0.192029	0.193841	0.179348	0.177536	0.161232	0.400362	0.413043	0.414855	0.411232	0.432971	0.407609	0.413043	0.356884	0.222826	0.184783	0.193841	0.271739	0.192029	0.275362	0.20471	0.184783	0.157609
FM161882_Oesophagostomum_dentatum_COII	0.527174	0.541667	0.568841	0.539855	0.538043	0.523551	0.528986	0.519928	0.518116	0.527174	0.538043	0.528986	0.536232	0.418478	0.398551	0.403986	0.445652	0.394928	0.182971	0.181159	0.173913	0.173913	0.173913	0.188406	0.192029	0.182971	0.195652	0.197464	0.197464	0.172101	0.184783	0.197464	0.405797	0.407609	0.42029	0.414855	0.432971	0.418478	0.418478	0.36413	0.206522	0.199275	0.206522	0.282609	0.197464	0.273551	0.219203	0.182971	0.17029
AJ417719_Necator_americanus_COII	0.525362	0.532609	0.53442	0.530797	0.525362	0.530797	0.532609	0.519928	0.519928	0.53442	0.536232	0.527174	0.54529	0.393116	0.38587	0.398551	0.400362	0.393116	0.175725	0.175725	0.164855	0.168478	0.164855	0.173913	0.177536	0.177536	0.197464	0.199275	0.190217	0.182971	0.181159	0.161232	0.398551	0.40942	0.413043	0.411232	0.413043	0.391304	0.407609	0.333333	0.219203	0.197464	0.210145	0.289855	0.175725	0.291667	0.202899	0.184783	0.146739
AJ417718_Ancylostoma_duodenale_COII	0.530797	0.556159	0.556159	0.550725	0.536232	0.530797	0.539855	0.528986	0.528986	0.536232	0.541667	0.538043	0.547101	0.40942	0.396739	0.407609	0.423913	0.402174	0.177536	0.175725	0.190217	0.188406	0.190217	0.199275	0.175725	0.188406	0.20471	0.206522	0.210145	0.211957	0.190217	0.182971	0.396739	0.416667	0.427536	0.416667	0.416667	0.418478	0.422101	0.34058	0.222826	0.213768	0.20471	0.300725	0.206522	0.298913	0.235507	0.20471	0.15942
NC035142_Ancylostoma_ceylanicum_COII	0.516304	0.541667	0.547101	0.521739	0.507246	0.5	0.505435	0.501812	0.501812	0.503623	0.516304	0.505435	0.518116	0.422101	0.396739	0.414855	0.416667	0.405797	0.188406	0.186594	0.175725	0.177536	0.175725	0.184783	0.192029	0.197464	0.213768	0.21558	0.197464	0.190217	0.182971	0.182971	0.418478	0.423913	0.438406	0.413043	0.434783	0.418478	0.427536	0.349638	0.237319	0.213768	0.206522	0.271739	0.213768	0.269928	0.222826	0.193841	0.143116
NC034289_Ancylostoma_tubaeforme_COII	0.521739	0.561594	0.557971	0.541667	0.516304	0.516304	0.521739	0.512681	0.514493	0.518116	0.532609	0.521739	0.525362	0.402174	0.394928	0.407609	0.40942	0.400362	0.161232	0.15942	0.172101	0.17029	0.172101	0.182971	0.173913	0.195652	0.197464	0.199275	0.195652	0.190217	0.184783	0.175725	0.396739	0.40942	0.423913	0.403986	0.413043	0.396739	0.403986	0.327899	0.202899	0.197464	0.202899	0.288043	0.193841	0.289855	0.221014	0.175725	0.152174
GQ888717_Strongylus_vulgaris_COII	0.525362	0.550725	0.548913	0.536232	0.54529	0.521739	0.527174	0.519928	0.518116	0.527174	0.530797	0.523551	0.541667	0.394928	0.380435	0.398551	0.40942	0.387681	0.188406	0.186594	0.177536	0.181159	0.177536	0.17029	0.172101	0.182971	0.197464	0.197464	0.195652	0.182971	0.17029	0.188406	0.402174	0.411232	0.413043	0.400362	0.416667	0.400362	0.396739	0.346014	0.208333	0.184783	0.186594	0.268116	0.197464	0.280797	0.208333	0.184783	0.146739
NC026868_Strongylus_equinus_COII	0.516304	0.541667	0.536232	0.528986	0.505435	0.512681	0.518116	0.509058	0.514493	0.51087	0.528986	0.516304	0.521739	0.40942	0.398551	0.405797	0.414855	0.403986	0.193841	0.193841	0.177536	0.181159	0.177536	0.181159	0.193841	0.202899	0.217391	0.219203	0.202899	0.193841	0.190217	0.186594	0.423913	0.429348	0.440217	0.427536	0.432971	0.42029	0.423913	0.356884	0.224638	0.197464	0.208333	0.262681	0.199275	0.264493	0.230072	0.193841	0.137681
AP017707_Fasciola_hepatica_COII	0.621377	0.597826	0.588768	0.594203	0.577899	0.608696	0.603261	0.605072	0.596014	0.612319	0.596014	0.601449	0.603261	0.452899	0.443841	0.46558	0.51087	0.447464	0.471014	0.471014	0.461957	0.463768	0.461957	0.483696	0.481884	0.458333	0.463768	0.46558	0.472826	0.452899	0.445652	0.46558	0.51087	0.51087	0.519928	0.503623	0.514493	0.51087	0.525362	0.494565	0.463768	0.463768	0.461957	0.494565	0.463768	0.48913	0.460145	0.471014	0.480072
DQ157222_Schistosoma_haematobium_COII	0.576087	0.574275	0.581522	0.574275	0.557971	0.588768	0.59058	0.585145	0.576087	0.594203	0.574275	0.57971	0.592391	0.507246	0.514493	0.498188	0.501812	0.501812	0.518116	0.516304	0.514493	0.514493	0.514493	0.503623	0.512681	0.505435	0.496377	0.498188	0.503623	0.494565	0.474638	0.498188	0.514493	0.527174	0.525362	0.512681	0.503623	0.516304	0.53442	0.528986	0.492754	0.496377	0.503623	0.51087	0.490942	0.523551	0.483696	0.498188	0.48913
NC002545_Schistosoma_mansoni_COII	0.567029	0.563406	0.585145	0.588768	0.574275	0.567029	0.574275	0.577899	0.556159	0.585145	0.572464	0.565217	0.585145	0.467391	0.45471	0.483696	0.496377	0.46558	0.48913	0.48913	0.498188	0.496377	0.498188	0.496377	0.48913	0.503623	0.496377	0.498188	0.509058	0.490942	0.481884	0.5	0.507246	0.528986	0.530797	0.525362	0.523551	0.528986	0.543478	0.505435	0.5	0.496377	0.498188	0.496377	0.48913	0.516304	0.48913	0.496377	0.487319
NC024025_Fasciola_gigantica_COII	0.61413	0.606884	0.597826	0.61413	0.585145	0.608696	0.619565	0.617754	0.608696	0.615942	0.603261	0.603261	0.617754	0.460145	0.458333	0.480072	0.51087	0.460145	0.472826	0.472826	0.469203	0.474638	0.469203	0.483696	0.474638	0.467391	0.456522	0.458333	0.474638	0.45471	0.447464	0.472826	0.501812	0.512681	0.512681	0.501812	0.516304	0.507246	0.532609	0.496377	0.46558	0.469203	0.461957	0.496377	0.474638	0.485507	0.46558	0.46558	0.496377
[truncated: 18 more columns]

## Sheet: cytB
Table S6A: Cestode genetic distance values for cytB gene
DQ985706_Diphyllobothrium_latum_CYTB
AB269325_Diphyllobothrium_latum_CYTB	0.000970874
EF420138_Diphyllobothrium_nihonkaiense_CYTB	0.0757282	0.0757282
AB268585_Diphyllobothrium_nihonkaiense_CYTB	0.0728155	0.0728155	0.00582524
AP017648_Diphyllobothrium_stemmacephalum_CYTB	0.163107	0.162136	0.172816	0.171845
KY114889_Spirometra_erinaceieuropaei_CYTB	0.204854	0.204854	0.215534	0.214563	0.202913
KJ599680_Spirometra_erinaceieuropaei_CYTB	0.205825	0.205825	0.215534	0.214563	0.199029	0.105825
KU852381_Spirometra_erinaceieuropaei_CYTB	0.204854	0.204854	0.215534	0.214563	0.201942	0.00194175	0.105825
KJ599679_Spirometra_decipiens_CYTB	0.208738	0.208738	0.216505	0.215534	0.203883	0.0106796	0.11068	0.0126214
AB086256_Taenia_solium_CYTB	0.32233	0.323301	0.335922	0.334951	0.323301	0.326214	0.32233	0.325243	0.327184
AY684274_Taenia_saginata_CYTB	0.313592	0.313592	0.327184	0.324272	0.315534	0.306796	0.308738	0.307767	0.309709	0.147573
AF445798_Taenia_asiatica_CYTB	0.309709	0.309709	0.324272	0.321359	0.316505	0.308738	0.314563	0.309709	0.31165	0.143689	0.0407767
AB905201_Taenia_crocutae_CYTB	0.313592	0.313592	0.324272	0.321359	0.313592	0.308738	0.315534	0.309709	0.31165	0.138835	0.0864078	0.0854369
GQ228818_Taenia_multiceps_CYTB	0.317476	0.317476	0.333981	0.331068	0.317476	0.328155	0.326214	0.327184	0.331068	0.151456	0.114563	0.109709	0.104854
AB905199_Taenia_arctos_CYTB	0.31165	0.312621	0.332039	0.331068	0.314563	0.305825	0.318447	0.306796	0.307767	0.118447	0.133981	0.130097	0.13301	0.132039
AB905198_Taenia_regis_CYTB	0.303883	0.303883	0.318447	0.317476	0.312621	0.320388	0.329126	0.321359	0.321359	0.193204	0.194175	0.201942	0.195146	0.2	0.190291
GU569096_Taenia_pisiformis_CYTB	0.326214	0.325243	0.339806	0.337864	0.328155	0.34466	0.346602	0.345631	0.346602	0.251456	0.256311	0.256311	0.254369	0.249515	0.238835	0.240777
GQ228819_Taenia_hydatigena_CYTB	0.302913	0.302913	0.315534	0.314563	0.321359	0.318447	0.318447	0.319417	0.321359	0.202913	0.18932	0.199029	0.196117	0.204854	0.202913	0.0825243	0.25534
FJ518620_Taenia_hydatigena_CYTB	0.300971	0.300971	0.317476	0.316505	0.320388	0.319417	0.32233	0.320388	0.32233	0.202913	0.190291	0.196117	0.193204	0.201942	0.198058	0.0834951	0.257282	0.00873786
AF216699_Taenia_crassiceps_CYTB	0.320388	0.319417	0.335922	0.335922	0.313592	0.315534	0.309709	0.313592	0.317476	0.223301	0.223301	0.224272	0.220388	0.215534	0.204854	0.23301	0.263107	0.233981	0.233981
FJ597547_Taenia_taeniaeformis_CYTB	0.337864	0.337864	0.351456	0.348544	0.317476	0.34466	0.347573	0.345631	0.345631	0.260194	0.264078	0.274757	0.252427	0.25534	0.25534	0.256311	0.270874	0.269903	0.267961	0.264078
AB018440_Echinococcus_multilocularis_CYTB	0.319417	0.318447	0.329126	0.328155	0.303883	0.31165	0.321359	0.31068	0.316505	0.225243	0.208738	0.208738	0.212621	0.223301	0.212621	0.253398	0.273786	0.250485	0.251456	0.238835	0.271845
AF297617_Echinococcus_granulosus_CYTB	0.321359	0.321359	0.335922	0.333981	0.307767	0.333981	0.331068	0.333981	0.335922	0.230097	0.218447	0.216505	0.228155	0.230097	0.220388	0.25534	0.278641	0.257282	0.256311	0.248544	0.274757	0.124272
MK774655_Echinococcus_granulosus_CYTB	0.320388	0.320388	0.334951	0.33301	0.307767	0.333981	0.330097	0.333981	0.335922	0.229126	0.218447	0.216505	0.228155	0.230097	0.220388	0.25534	0.278641	0.257282	0.256311	0.248544	0.275728	0.124272	0.000970874
MH301022_Echinococcus_granulosus_CYTB	0.325243	0.325243	0.332039	0.331068	0.304854	0.305825	0.31165	0.305825	0.309709	0.221359	0.205825	0.2	0.21068	0.21068	0.212621	0.249515	0.270874	0.24466	0.249515	0.237864	0.270874	0.119417	0.119417	0.119417
KJ559023_Echinococcus_granulosus_CYTB	0.32233	0.32233	0.336893	0.334951	0.308738	0.333981	0.328155	0.333981	0.335922	0.231068	0.22233	0.220388	0.230097	0.233981	0.224272	0.259223	0.281553	0.261165	0.260194	0.253398	0.278641	0.126214	0.00679612	0.00582524	0.121359
AF346403_Echinococcus_equinus_CYTB	0.323301	0.323301	0.330097	0.329126	0.31165	0.313592	0.325243	0.313592	0.316505	0.221359	0.213592	0.214563	0.216505	0.22233	0.212621	0.253398	0.278641	0.252427	0.25534	0.240777	0.27767	0.104854	0.0941748	0.0941748	0.0902913	0.0961165
AB786665_Echinococcus_equinus_CYTB	0.325243	0.325243	0.332039	0.331068	0.313592	0.315534	0.327184	0.315534	0.318447	0.223301	0.215534	0.216505	0.218447	0.224272	0.214563	0.25534	0.280583	0.254369	0.257282	0.242718	0.279612	0.106796	0.0961165	0.0961165	0.092233	0.0980583	0.00194175
AB208063_Echinococcus_canadensis_CYTB	0.325243	0.325243	0.33301	0.332039	0.304854	0.305825	0.31165	0.305825	0.309709	0.22233	0.205825	0.2	0.21068	0.212621	0.213592	0.250485	0.270874	0.245631	0.250485	0.237864	0.270874	0.120388	0.118447	0.118447	0.00291262	0.120388	0.0912621	0.0932039
MN340039_Echinococcus_canadensis_CYTB	0.325243	0.325243	0.332039	0.331068	0.304854	0.305825	0.31165	0.305825	0.309709	0.221359	0.204854	0.199029	0.209709	0.21165	0.212621	0.249515	0.270874	0.24466	0.249515	0.236893	0.269903	0.119417	0.119417	0.119417	0.00194175	0.121359	0.0902913	0.092233	0.000970874
AB235846_Echinococcus_ortleppi_CYTB	0.327184	0.327184	0.339806	0.338835	0.318447	0.317476	0.315534	0.317476	0.320388	0.227184	0.21165	0.213592	0.213592	0.216505	0.219417	0.254369	0.268932	0.254369	0.259223	0.246602	0.280583	0.123301	0.123301	0.123301	0.0679612	0.125243	0.0932039	0.0951456	0.068932	0.0679612
AB208546_Echinococcus_vogeli_CYTB	0.31165	0.31068	0.330097	0.328155	0.295146	0.313592	0.305825	0.313592	0.318447	0.212621	0.208738	0.204854	0.220388	0.21165	0.209709	0.251456	0.275728	0.252427	0.253398	0.231068	0.271845	0.121359	0.11165	0.11165	0.120388	0.113592	0.102913	0.104854	0.120388	0.119417	0.12233
AB208064_Echinococcus_shiquicus_CYTB	0.317476	0.317476	0.323301	0.321359	0.303883	0.316505	0.323301	0.316505	0.319417	0.223301	0.216505	0.21068	0.219417	0.226214	0.217476	0.259223	0.275728	0.256311	0.259223	0.24466	0.265049	0.120388	0.129126	0.128155	0.105825	0.131068	0.101942	0.103883	0.105825	0.104854	0.107767	0.12233
AB208545_Echinococcus_oligarthrus_CYTB	0.306796	0.306796	0.313592	0.312621	0.302913	0.312621	0.315534	0.313592	0.315534	0.217476	0.197087	0.198058	0.195146	0.203883	0.21068	0.237864	0.262136	0.237864	0.240777	0.233981	0.264078	0.135922	0.129126	0.129126	0.120388	0.131068	0.117476	0.119417	0.120388	0.119417	0.128155	0.118447	0.130097
AF314223_Hymenolepis_diminuta_CYTB	0.305825	0.305825	0.304854	0.303883	0.291262	0.314563	0.312621	0.312621	0.313592	0.269903	0.261165	0.25534	0.265049	0.261165	0.276699	0.273786	0.303883	0.269903	0.272816	0.276699	0.295146	0.274757	0.290291	0.290291	0.278641	0.294175	0.290291	0.292233	0.279612	0.278641	0.290291	0.269903	0.267961	0.269903
KT951722_Hymenolepis_nana_CYTB	0.309709	0.309709	0.320388	0.320388	0.300971	0.31165	0.308738	0.31165	0.314563	0.286408	0.269903	0.269903	0.283495	0.269903	0.280583	0.276699	0.283495	0.275728	0.27767	0.285437	0.298058	0.286408	0.298058	0.298058	0.269903	0.299029	0.284466	0.286408	0.268932	0.267961	0.293204	0.271845	0.283495	0.27767	0.218447
MG587892_Dipylidium_caninum_CYTB	0.316505	0.316505	0.34466	0.342718	0.301942	0.318447	0.327184	0.316505	0.317476	0.284466	0.271845	0.272816	0.284466	0.26699	0.272816	0.271845	0.291262	0.264078	0.264078	0.272816	0.3	0.274757	0.278641	0.278641	0.27767	0.279612	0.270874	0.272816	0.276699	0.276699	0.27767	0.278641	0.290291	0.285437	0.278641	0.273786
KY486752_Breviscolex_orientalis_CYTB	0.363107	0.362136	0.369903	0.365049	0.366019	0.352427	0.352427	0.353398	0.352427	0.403883	0.394175	0.397087	0.409709	0.399029	0.394175	0.401942	0.406796	0.390291	0.392233	0.399029	0.396117	0.374757	0.385437	0.386408	0.38835	0.38932	0.375728	0.375728	0.38835	0.387379	0.38835	0.36699	0.38932	0.392233	0.384466	0.398058	0.378641
KT028770_Caryophyllaeus_brachycollis_CYTB	0.373786	0.374757	0.384466	0.383495	0.373786	0.378641	0.371845	0.379612	0.383495	0.397087	0.400971	0.396117	0.382524	0.383495	0.384466	0.392233	0.394175	0.396117	0.394175	0.387379	0.386408	0.406796	0.417476	0.418447	0.4	0.421359	0.404854	0.404854	0.399029	0.4	0.41165	0.4	0.409709	0.409709	0.405825	0.385437	0.391262	0.385437
MF314173_Gangesia_oligonchis_CYTB	0.271845	0.271845	0.282524	0.280583	0.27767	0.271845	0.27767	0.271845	0.273786	0.335922	0.324272	0.314563	0.317476	0.315534	0.31068	0.32233	0.346602	0.320388	0.318447	0.306796	0.341748	0.320388	0.323301	0.324272	0.323301	0.326214	0.325243	0.325243	0.325243	0.324272	0.323301	0.31068	0.32233	0.324272	0.299029	0.281553	0.321359	0.397087	0.386408
AP017669_Schistocephalus_solidus_CYTB	0.194175	0.194175	0.196117	0.195146	0.182524	0.195146	0.205825	0.195146	0.194175	0.331068	0.321359	0.319417	0.315534	0.323301	0.325243	0.305825	0.341748	0.305825	0.306796	0.319417	0.350485	0.320388	0.321359	0.321359	0.317476	0.324272	0.327184	0.329126	0.319417	0.318447	0.319417	0.309709	0.313592	0.315534	0.294175	0.31165	0.314563	0.369903	0.383495	0.265049
MK896864_Rhinebothrium_reydai_CYTB1	0.280583	0.280583	0.286408	0.283495	0.28835	0.271845	0.282524	0.269903	0.275728	0.356311	0.330097	0.328155	0.340777	0.326214	0.333981	0.339806	0.349515	0.330097	0.333981	0.331068	0.343689	0.323301	0.329126	0.329126	0.316505	0.329126	0.319417	0.319417	0.316505	0.315534	0.316505	0.304854	0.326214	0.31068	0.302913	0.305825	0.338835	0.374757	0.387379	0.257282	0.275728
NC017750_Trichuris_trichiura_CYTB	0.52233	0.52233	0.529126	0.529126	0.514563	0.520388	0.516505	0.519417	0.521359	0.514563	0.512621	0.507767	0.523301	0.51165	0.51165	0.517476	0.515534	0.523301	0.518447	0.508738	0.518447	0.512621	0.518447	0.519417	0.523301	0.52233	0.518447	0.518447	0.524272	0.523301	0.523301	0.516505	0.517476	0.523301	0.499029	0.499029	0.51068	0.545631	0.532039	0.51068	0.503883	0.537864
Table S6B: Trematode genetic distance values for cytB gene
JF739555_Opisthorchis_viverrini_CYTB
EU921260_Opisthorchis_felineus_CYTB	0.185714
FJ381664_Clonorchis_sinensis_CYTB	0.172381	0.14381
KT239342_Metorchis_orientalis_CYTB	0.180952	0.148571	0.142857
MK238506_Amphimerus_sp_CYTB	0.222857	0.217143	0.202857	0.204762
KF214770_Haplorchis_taichui_CYTB	0.247619	0.254286	0.242857	0.238095	0.227619
KC330755_Metagonimus_yokogawai_CYTB	0.288571	0.27619	0.258095	0.255238	0.250476	0.25619
MN116706_Echinostoma_revolutum_CYTB	0.266667	0.247619	0.230476	0.237143	0.254286	0.270476	0.251429
MN116740_Echinostoma_miyagawai_CYTB	0.288571	0.252381	0.254286	0.251429	0.259048	0.275238	0.280952	0.17619
KR062182_Echinostoma_hortense_CYTB	0.295238	0.287619	0.271429	0.279048	0.287619	0.293333	0.312381	0.245714	0.239048
AF216697_Fasciola_hepatica_CYTB	0.265714	0.249524	0.250476	0.234286	0.255238	0.267619	0.28	0.202857	0.207619	0.251429
KF543342_Fasciola_gigantica_CYTB	0.257143	0.258095	0.245714	0.239048	0.251429	0.266667	0.278095	0.206667	0.214286	0.260952	0.08
KX787886_Fasciola_jacksoni_CYTB	0.267619	0.262857	0.245714	0.247619	0.265714	0.261905	0.268571	0.21619	0.225714	0.261905	0.167619	0.158095
KX169163_Fasciolopsis_buski_CYTB	0.244762	0.251429	0.240952	0.247619	0.246667	0.266667	0.27619	0.213333	0.201905	0.257143	0.19619	0.198095	0.219048
AF219379_Paragonimus_westermani_CYTB	0.313333	0.289524	0.297143	0.28381	0.285714	0.294286	0.306667	0.287619	0.294286	0.301905	0.27619	0.292381	0.297143	0.278095
MH059809_Paragonimus_heterotremus_CYTB	0.270476	0.277143	0.273333	0.250476	0.26381	0.28381	0.289524	0.251429	0.254286	0.274286	0.255238	0.250476	0.262857	0.238095	0.184762
KX765277_Paragonimus_ohirai_CYTB	0.27619	0.275238	0.25619	0.265714	0.26	0.293333	0.295238	0.225714	0.252381	0.293333	0.244762	0.238095	0.253333	0.249524	0.22	0.161905
MH322000_Paragonimus_kellicotti_CYTB	0.272381	0.27619	0.271429	0.277143	0.26381	0.298095	0.307619	0.255238	0.265714	0.297143	0.265714	0.26	0.271429	0.25619	0.228571	0.161905	0.16381
MK685274_Lyperosomum_longicauda_CYTB	0.292381	0.288571	0.281905	0.28	0.29619	0.312381	0.329524	0.281905	0.287619	0.310476	0.26381	0.26	0.279048	0.264762	0.311429	0.285714	0.297143	0.291429
KF318787_Dicrocoelium_dendriticum_CYTB	0.291429	0.299048	0.282857	0.289524	0.304762	0.312381	0.33619	0.265714	0.277143	0.309524	0.265714	0.26381	0.284762	0.26381	0.305714	0.280952	0.281905	0.295238	0.220952
KF318786_Dicrocoelium_chinensis_CYTB	0.298095	0.30381	0.295238	0.294286	0.306667	0.318095	0.335238	0.279048	0.28	0.306667	0.268571	0.261905	0.292381	0.274286	0.322857	0.294286	0.292381	0.295238	0.226667	0.107619
DQ157223_Schistosoma_spindale_CYTB	0.405714	0.42	0.407619	0.417143	0.415238	0.429524	0.446667	0.40381	0.399048	0.397143	0.402857	0.390476	0.412381	0.386667	0.452381	0.413333	0.408571	0.410476	0.400952	0.394286	0.397143
DQ157222_Schistosoma_haematobium_CYTB	0.38	0.392381	0.38381	0.38381	0.385714	0.398095	0.425714	0.367619	0.367619	0.384762	0.37619	0.38	0.38381	0.354286	0.420952	0.381905	0.377143	0.395238	0.367619	0.366667	0.377143	0.275238
MN637821_Schistosoma_indicum_CYTB	0.408571	0.412381	0.407619	0.401905	0.415238	0.421905	0.43619	0.406667	0.400952	0.399048	0.397143	0.389524	0.406667	0.387619	0.43619	0.409524	0.400952	0.412381	0.400952	0.400952	0.401905	0.146667	0.282857
KU196417_Schistosoma_japonicum_CYTB	0.365714	0.375238	0.366667	0.358095	0.362857	0.385714	0.409524	0.350476	0.351429	0.360952	0.34381	0.34381	0.365714	0.332381	0.394286	0.36	0.359048	0.37619	0.338095	0.352381	0.350476	0.330476	0.314286	0.34
AF217449_Schistosoma_mekongi_CYTB	0.375238	0.36	0.358095	0.353333	0.366667	0.385714	0.380952	0.331429	0.325714	0.345714	0.337143	0.327619	0.360952	0.325714	0.394286	0.36	0.355238	0.369524	0.339048	0.342857	0.34381	0.321905	0.309524	0.328571	0.22381
MT259035_Diplostomum_ardeae_CYTB	0.297143	0.304762	0.284762	0.294286	0.3	0.29619	0.314286	0.251429	0.245714	0.288571	0.267619	0.254286	0.268571	0.247619	0.319048	0.285714	0.295238	0.304762	0.308571	0.312381	0.306667	0.362857	0.372381	0.37619	0.348571	0.338095
KM923964_Clinostomum_complanatum_CYTB	0.29619	0.305714	0.291429	0.290476	0.28	0.304762	0.312381	0.25619	0.254286	0.28381	0.264762	0.257143	0.27619	0.241905	0.317143	0.295238	0.28381	0.288571	0.299048	0.309524	0.306667	0.39619	0.386667	0.405714	0.358095	0.34381	0.251429
NC017750_Trichuris_trichiura_CYTB	0.524762	0.53619	0.52	0.527619	0.521905	0.525714	0.540952	0.526667	0.521905	0.518095	0.533333	0.520952	0.531429	0.513333	0.547619	0.52	0.51619	0.539048	0.530476	0.522857	0.52381	0.504762	0.513333	0.518095	0.517143	0.529524	0.520952	0.52
Table S6C: Nematode genetic distance values for cytB gene
KT449826_Trichuris_trichiura_CYTB
KT449823_Trichuris_suis_CYTB	0.275229
NC_018597_Trichuris_ovis_CYTB	0.281346	0.254842
NC018596_Trichuris_discolor_CYTB	0.292559	0.284404	0.20999
NC_028621_Trichuris_muris_CYTB	0.283384	0.296636	0.280326	0.266055
KM357412_Trichinella_patagoniensis_CYTB	0.372069	0.365953	0.348624	0.349643	0.348624
NC002681_Trichinella_spiralis_CYTB	0.37105	0.363914	0.337411	0.345566	0.349643	0.0958206
NC025751_Trichinella_murrelli_CYTB	0.356779	0.35474	0.333333	0.350663	0.348624	0.077472	0.0937819
NC025753_Trichinella_nelsoni_CYTB	0.357798	0.351682	0.329256	0.33945	0.351682	0.0907238	0.0815494	0.102956
KM357421_Trichinella_zimbabwensis_CYTB	0.364934	0.362895	0.344546	0.360856	0.355759	0.146789	0.133537	0.140673	0.149847
NC025749_Trichinella_pseudospiralis_CYTB	0.353721	0.358818	0.341488	0.33945	0.348624	0.169215	0.167176	0.164118	0.153925	0.151886
NC025750_Trichinella_britovi_CYTB	0.362895	0.365953	0.33843	0.353721	0.345566	0.0805301	0.0835882	0.0621814	0.0927625	0.14577	0.172273
KM357417_Trichinella_papuae_CYTB	0.367992	0.369011	0.353721	0.356779	0.356779	0.14475	0.142712	0.138634	0.139653	0.0754332	0.155963	0.148828
EU281143_Enterobius_vermicularis_CYTB	0.479103	0.489297	0.509684	0.479103	0.469929	0.568807	0.568807	0.569827	0.572885	0.571865	0.549439	0.570846	0.561672
NC027190_Oxyuris_equi_CYTB	0.533129	0.557594	0.541284	0.523955	0.535168	0.61366	0.602446	0.608563	0.604485	0.606524	0.594292	0.603466	0.605505	0.32314
KT900946_Syphacia_obvelata_CYTB	0.491335	0.479103	0.478084	0.470948	0.489297	0.557594	0.556575	0.558614	0.557594	0.553517	0.545362	0.562691	0.559633	0.282365	0.349643
AP017697_Syphacia_muris_CYTB	0.489297	0.475025	0.503568	0.477064	0.485219	0.558614	0.560652	0.556575	0.562691	0.558614	0.53211	0.562691	0.561672	0.344546	0.395515	0.328236
KT764937_Aspiculuris_tetraptera_CYTB	0.492355	0.49949	0.501529	0.472987	0.476045	0.58104	0.575943	0.577982	0.58002	0.574924	0.562691	0.58104	0.574924	0.281346	0.309888	0.273191	0.344546
KM067271_Parascaris_univalens_CYTB	0.488277	0.476045	0.481142	0.458716	0.455657	0.536188	0.541284	0.533129	0.542304	0.543323	0.524975	0.530071	0.540265	0.343527	0.397554	0.359837	0.373089	0.336391
MF678786_Parascaris_equorum_CYTB	0.489297	0.477064	0.482161	0.459735	0.454638	0.537207	0.542304	0.534149	0.543323	0.542304	0.525994	0.529052	0.539246	0.343527	0.398573	0.360856	0.374108	0.337411	0.00101937
KY045805_Ascaris_suum_CYTB	0.490316	0.480122	0.494393	0.457696	0.457696	0.547401	0.553517	0.554536	0.554536	0.551478	0.539246	0.549439	0.551478	0.33843	0.384302	0.341488	0.366972	0.333333	0.150866	0.151886
NC036666_Ascaris_ovis_CYTB	0.489297	0.479103	0.493374	0.456677	0.457696	0.54842	0.554536	0.555556	0.555556	0.552497	0.538226	0.550459	0.552497	0.337411	0.383282	0.340469	0.365953	0.332314	0.149847	0.150866	0.00101937
HQ704900_Ascaris_lumbricoides_CYTB	0.498471	0.487258	0.503568	0.465851	0.46789	0.554536	0.562691	0.561672	0.561672	0.558614	0.54842	0.556575	0.554536	0.347604	0.390418	0.352701	0.378186	0.341488	0.164118	0.165138	0.0214067	0.0203874
AM411622_Toxocara_cati_CYTB	0.481142	0.481142	0.48318	0.456677	0.454638	0.536188	0.547401	0.547401	0.540265	0.554536	0.528033	0.539246	0.547401	0.355759	0.41896	0.367992	0.396534	0.359837	0.215087	0.216106	0.196738	0.195719	0.20897
AM411108_Toxocara_canis_CYTB	0.478084	0.465851	0.481142	0.456677	0.459735	0.545362	0.552497	0.546381	0.553517	0.547401	0.536188	0.544343	0.549439	0.355759	0.413863	0.366972	0.379205	0.344546	0.203874	0.204893	0.184506	0.184506	0.198777	0.166157
AM412316_Toxocara_malaysiensis_CYTB	0.481142	0.475025	0.476045	0.449541	0.452599	0.544343	0.549439	0.551478	0.552497	0.542304	0.533129	0.550459	0.546381	0.349643	0.398573	0.369011	0.374108	0.349643	0.219164	0.220183	0.203874	0.202854	0.216106	0.154944	0.148828
NC034329_Anisakis_pegreffii_CYTB	0.489297	0.491335	0.493374	0.48318	0.459735	0.556575	0.556575	0.550459	0.546381	0.551478	0.537207	0.549439	0.547401	0.373089	0.404689	0.381244	0.398573	0.357798	0.229358	0.230377	0.223242	0.222222	0.232416	0.230377	0.230377	0.216106
AY994157_Anisakis_simplex_CYTB	0.491335	0.491335	0.496432	0.4842	0.461774	0.555556	0.557594	0.551478	0.553517	0.551478	0.534149	0.549439	0.547401	0.377166	0.409786	0.383282	0.400612	0.357798	0.227319	0.228338	0.223242	0.222222	0.232416	0.229358	0.230377	0.220183	0.019368
FJ905109_Contracaecum_rudolphii_CYTB	0.465851	0.458716	0.48318	0.469929	0.453619	0.535168	0.531091	0.527013	0.528033	0.538226	0.53211	0.529052	0.53211	0.367992	0.41998	0.361876	0.400612	0.353721	0.233435	0.234455	0.235474	0.234455	0.246687	0.247706	0.248726	0.240571	0.216106	0.220183
KU529973_Heterakis_gallinarum_CYTB	0.487258	0.496432	0.503568	0.481142	0.475025	0.550459	0.562691	0.553517	0.554536	0.540265	0.533129	0.554536	0.536188	0.374108	0.414883	0.384302	0.404689	0.365953	0.302752	0.302752	0.30581	0.304791	0.314985	0.309888	0.309888	0.307849	0.292559	0.295617	0.30683
NC029838_Heterakis_beramporia_CYTB	0.480122	0.487258	0.491335	0.466871	0.466871	0.553517	0.556575	0.547401	0.542304	0.543323	0.533129	0.550459	0.536188	0.379205	0.41998	0.376147	0.412844	0.361876	0.30581	0.30581	0.303772	0.302752	0.309888	0.299694	0.298675	0.314985	0.309888	0.312946	0.299694	0.152905
NC042411_Heterakis_dispar_CYTB	0.498471	0.501529	0.510703	0.479103	0.46789	0.56473	0.574924	0.56371	0.568807	0.566769	0.56473	0.561672	0.56473	0.377166	0.422018	0.384302	0.417941	0.35474	0.297655	0.297655	0.294597	0.293578	0.303772	0.304791	0.294597	0.294597	0.29052	0.294597	0.312946	0.142712	0.167176
AJ537512_Dirofilaria_immitis_CYTB	0.479103	0.485219	0.493374	0.496432	0.462793	0.570846	0.568807	0.567788	0.571865	0.566769	0.553517	0.567788	0.56371	0.364934	0.424057	0.350663	0.400612	0.361876	0.345566	0.346585	0.330275	0.329256	0.33843	0.342508	0.347604	0.355759	0.35474	0.360856	0.351682	0.35474	0.349643	0.361876
NC001861_Onchocerca_volvulus_CYTB	0.468909	0.465851	0.4842	0.4842	0.455657	0.550459	0.549439	0.551478	0.552497	0.554536	0.545362	0.550459	0.543323	0.350663	0.408767	0.352701	0.393476	0.35474	0.330275	0.331295	0.344546	0.343527	0.349643	0.35474	0.355759	0.356779	0.348624	0.350663	0.346585	0.352701	0.357798	0.362895	0.127421
KX181290_Onchocerca_ochengi_CYTB	0.459735	0.460754	0.478084	0.480122	0.441386	0.544343	0.544343	0.544343	0.549439	0.546381	0.537207	0.543323	0.539246	0.346585	0.412844	0.33945	0.392457	0.352701	0.325178	0.326198	0.330275	0.329256	0.33843	0.352701	0.343527	0.347604	0.347604	0.353721	0.340469	0.351682	0.356779	0.350663	0.125382	0.0366972
HQ214004_Onchocerca_flexuosa_CYTB	0.466871	0.472987	0.485219	0.477064	0.450561	0.556575	0.550459	0.552497	0.546381	0.549439	0.540265	0.553517	0.544343	0.355759	0.411825	0.340469	0.394495	0.346585	0.335372	0.336391	0.330275	0.329256	0.337411	0.355759	0.35474	0.357798	0.337411	0.341488	0.337411	0.359837	0.353721	0.372069	0.134557	0.0988787	0.0917431
HQ186250_Loa_loa_CYTB	0.468909	0.468909	0.477064	0.478084	0.442406	0.542304	0.540265	0.543323	0.544343	0.542304	0.537207	0.538226	0.529052	0.37105	0.420999	0.348624	0.406728	0.376147	0.343527	0.344546	0.33843	0.337411	0.346585	0.347604	0.374108	0.372069	0.352701	0.359837	0.33843	0.367992	0.359837	0.370031	0.148828	0.122324	0.115189	0.117227
JQ316200_Wuchereria_bancrofti_CYTB	0.472987	0.46789	0.497452	0.4842	0.45158	0.555556	0.558614	0.551478	0.556575	0.567788	0.546381	0.554536	0.552497	0.357798	0.41896	0.334353	0.393476	0.366972	0.335372	0.336391	0.329256	0.328236	0.33843	0.359837	0.360856	0.372069	0.344546	0.345566	0.345566	0.363914	0.365953	0.365953	0.158002	0.137615	0.135576	0.127421	0.139653
NC026687_Gongylonema_pulchrum_CYTB	0.459735	0.449541	0.462793	0.463812	0.441386	0.524975	0.522936	0.521916	0.518858	0.529052	0.513761	0.525994	0.521916	0.362895	0.428135	0.345566	0.38736	0.366972	0.342508	0.343527	0.336391	0.335372	0.344546	0.364934	0.352701	0.361876	0.369011	0.373089	0.363914	0.385321	0.369011	0.384302	0.20897	0.198777	0.188583	0.180428	0.200815	0.204893
JN555591_Dracunculus_medinensis_CYTB	0.471967	0.471967	0.489297	0.482161	0.442406	0.557594	0.554536	0.562691	0.561672	0.562691	0.552497	0.558614	0.566769	0.341488	0.401631	0.336391	0.380224	0.336391	0.280326	0.281346	0.261978	0.260958	0.27421	0.289501	0.277268	0.284404	0.294597	0.295617	0.280326	0.304791	0.314985	0.313965	0.30683	0.311927	0.298675	0.299694	0.318043	0.307849	0.317023
NC_032073_Gnathostoma_doloresi_CYTB	0.48318	0.481142	0.495413	0.470948	0.466871	0.556575	0.560652	0.555556	0.554536	0.560652	0.534149	0.553517	0.558614	0.364934	0.412844	0.358818	0.384302	0.33843	0.259939	0.260958	0.247706	0.246687	0.261978	0.269113	0.261978	0.268094	0.262997	0.265036	0.268094	0.319062	0.301733	0.30581	0.365953	0.359837	0.356779	0.357798	0.372069	0.362895	0.369011	0.275229
KX826911_Gnathostoma_nipponicum_CYTB	0.464832	0.470948	0.486239	0.458716	0.449541	0.529052	0.533129	0.535168	0.531091	0.533129	0.508665	0.536188	0.533129	0.357798	0.406728	0.340469	0.383282	0.342508	0.250765	0.251784	0.259939	0.259939	0.272171	0.260958	0.281346	0.261978	0.264016	0.267074	0.270133	0.302752	0.301733	0.304791	0.344546	0.343527	0.337411	0.340469	0.340469	0.35474	0.341488	0.267074	0.175331
NC027726_Gnathostoma_spinigerum_CYTB	0.481142	0.46789	0.489297	0.478084	0.453619	0.549439	0.551478	0.54842	0.557594	0.550459	0.533129	0.550459	0.546381	0.363914	0.405708	0.360856	0.381244	0.350663	0.250765	0.251784	0.254842	0.253823	0.266055	0.279307	0.269113	0.264016	0.277268	0.278287	0.270133	0.30683	0.309888	0.313965	0.358818	0.356779	0.344546	0.359837	0.351682	0.361876	0.370031	0.262997	0.159021	0.154944
NC028622_Strongyloides_papillosus_CYTB	0.468909	0.468909	0.471967	0.482161	0.46789	0.50051	0.502548	0.509684	0.50051	0.505607	0.505607	0.506626	0.510703	0.40265	0.457696	0.388379	0.416922	0.409786	0.342508	0.342508	0.33945	0.33843	0.351682	0.352701	0.341488	0.350663	0.336391	0.344546	0.344546	0.344546	0.352701	0.350663	0.407747	0.383282	0.370031	0.380224	0.375127	0.382263	0.381244	0.361876	0.342508	0.352701	0.358818
NC028623_Strongyloides_ratti_CYTB	0.458716	0.444444	0.476045	0.447503	0.438328	0.535168	0.534149	0.53211	0.535168	0.540265	0.523955	0.535168	0.540265	0.327217	0.382263	0.326198	0.378186	0.324159	0.259939	0.260958	0.249745	0.248726	0.259939	0.266055	0.27421	0.289501	0.276249	0.277268	0.261978	0.310907	0.282365	0.291539	0.30581	0.30683	0.303772	0.309888	0.307849	0.311927	0.312946	0.249745	0.275229	0.265036	0.276249	0.333333
NC028229_Strongyloides_venezuelensis_CYTB	0.448522	0.462793	0.468909	0.459735	0.429154	0.534149	0.528033	0.531091	0.527013	0.538226	0.530071	0.525994	0.536188	0.332314	0.409786	0.345566	0.38634	0.349643	0.270133	0.270133	0.265036	0.264016	0.280326	0.286442	0.297655	0.307849	0.295617	0.295617	0.284404	0.308869	0.284404	0.294597	0.316004	0.310907	0.310907	0.32212	0.319062	0.314985	0.324159	0.279307	0.291539	0.294597	0.307849	0.271152	0.240571
LC050212_Strongyloides_stercoralis_CYTB	0.453619	0.449541	0.468909	0.450561	0.449541	0.545362	0.543323	0.540265	0.542304	0.549439	0.528033	0.544343	0.539246	0.344546	0.406728	0.333333	0.379205	0.33945	0.261978	0.262997	0.246687	0.245668	0.255861	0.264016	0.276249	0.287462	0.27421	0.278287	0.259939	0.318043	0.30683	0.309888	0.30581	0.313965	0.30581	0.302752	0.300714	0.298675	0.316004	0.237513	0.291539	0.265036	0.284404	0.335372	0.170234	0.256881
LC050209_Parastrongyloides_trichosuri_CYTB	0.474006	0.470948	0.481142	0.461774	0.438328	0.543323	0.545362	0.546381	0.545362	0.550459	0.53211	0.545362	0.54842	0.340469	0.400612	0.329256	0.381244	0.349643	0.231397	0.232416	0.220183	0.219164	0.231397	0.234455	0.244648	0.251784	0.24261	0.243629	0.245668	0.295617	0.285423	0.296636	0.32314	0.318043	0.311927	0.314985	0.304791	0.308869	0.335372	0.248726	0.258919	0.235474	0.254842	0.329256	0.203874	0.236493	0.216106
NC029736_Haemonchus_placei_CYTB	0.468909	0.468909	0.478084	0.480122	0.456677	0.514781	0.509684	0.510703	0.514781	0.521916	0.50051	0.512742	0.523955	0.369011	0.423038	0.380224	0.393476	0.381244	0.287462	0.287462	0.29052	0.29052	0.302752	0.283384	0.307849	0.297655	0.292559	0.29052	0.300714	0.328236	0.327217	0.342508	0.38736	0.38736	0.383282	0.383282	0.376147	0.390418	0.37105	0.312946	0.299694	0.284404	0.299694	0.341488	0.288481	0.296636	0.299694	0.256881
EU346694_Haemonchus_contortus_CYTB	0.460754	0.471967	0.493374	0.465851	0.449541	0.521916	0.514781	0.517839	0.511723	0.519878	0.502548	0.518858	0.517839	0.363914	0.409786	0.392457	0.395515	0.384302	0.267074	0.267074	0.273191	0.273191	0.287462	0.278287	0.289501	0.292559	0.269113	0.270133	0.29052	0.314985	0.317023	0.318043	0.374108	0.373089	0.365953	0.360856	0.366972	0.374108	0.360856	0.296636	0.302752	0.285423	0.287462	0.336391	0.268094	0.287462	0.288481	0.253823	0.12946
NC033886_Nippostrongylus_brasiliensis_CYTB	0.475025	0.46789	0.48318	0.448522	0.449541	0.524975	0.529052	0.524975	0.519878	0.530071	0.513761	0.531091	0.539246	0.345566	0.395515	0.356779	0.383282	0.363914	0.243629	0.243629	0.239551	0.239551	0.253823	0.254842	0.246687	0.267074	0.243629	0.249745	0.248726	0.308869	0.303772	0.312946	0.357798	0.349643	0.33945	0.349643	0.352701	0.356779	0.365953	0.298675	0.279307	0.27421	0.279307	0.325178	0.251784	0.272171	0.264016	0.219164	0.196738
NC030332_Angiostrongylus_malaysiensis_CYTB	0.454638	0.454638	0.458716	0.441386	0.43527	0.519878	0.510703	0.519878	0.511723	0.522936	0.49949	0.518858	0.51682	0.348624	0.398573	0.357798	0.373089	0.356779	0.252803	0.253823	0.259939	0.258919	0.270133	0.273191	0.285423	0.269113	0.275229	0.277268	0.271152	0.303772	0.307849	0.307849	0.355759	0.336391	0.32212	0.342508	0.340469	0.343527	0.345566	0.294597	0.283384	0.253823	0.269113	0.324159	0.258919	0.267074	0.268094	0.236493	0.24261
GQ398122_Angiostrongylus_costaricensis_CYTB	0.459735	0.45158	0.461774	0.450561	0.443425	0.540265	0.535168	0.539246	0.531091	0.543323	0.527013	0.537207	0.538226	0.341488	0.388379	0.357798	0.376147	0.340469	0.246687	0.247706	0.254842	0.254842	0.268094	0.259939	0.27421	0.269113	0.278287	0.276249	0.282365	0.302752	0.292559	0.307849	0.362895	0.337411	0.335372	0.33843	0.357798	0.349643	0.358818	0.289501	0.284404	0.252803	0.264016	0.325178	0.253823	0.283384	0.261978	0.252803	0.244648
GQ398121_Angiostrongylus_cantonensis_CYTB	0.452599	0.45158	0.480122	0.440367	0.43629	0.539246	0.534149	0.53211	0.529052	0.541284	0.51682	0.537207	0.535168	0.341488	0.377166	0.359837	0.382263	0.344546	0.255861	0.255861	0.253823	0.253823	0.265036	0.279307	0.271152	0.270133	0.265036	0.267074	0.278287	0.301733	0.292559	0.299694	0.345566	0.336391	0.324159	0.330275	0.350663	0.343527	0.357798	0.288481	0.281346	0.2579	0.282365	0.331295	0.250765	0.287462	0.259939	0.250765	0.258919
NC018602_Angiostrongylus_vasorum_CYTB	0.477064	0.474006	0.485219	0.459735	0.461774	0.552497	0.552497	0.552497	0.552497	0.553517	0.538226	0.552497	0.555556	0.352701	0.395515	0.365953	0.382263	0.347604	0.256881	0.2579	0.258919	0.2579	0.269113	0.275229	0.272171	0.271152	0.273191	0.276249	0.288481	0.309888	0.30581	0.30581	0.365953	0.341488	0.342508	0.349643	0.364934	0.361876	0.37105	0.301733	0.267074	0.275229	0.271152	0.351682	0.270133	0.289501	0.282365	0.259939	0.270133
MN793157_Angiostrongylus_mackerrasae_CYTB	0.445464	0.458716	0.465851	0.438328	0.434251	0.533129	0.525994	0.525994	0.521916	0.534149	0.511723	0.53211	0.524975	0.352701	0.379205	0.362895	0.361876	0.352701	0.254842	0.254842	0.252803	0.252803	0.262997	0.272171	0.279307	0.272171	0.276249	0.276249	0.276249	0.294597	0.294597	0.291539	0.347604	0.332314	0.330275	0.341488	0.347604	0.346585	0.345566	0.288481	0.287462	0.266055	0.280326	0.318043	0.248726	0.280326	0.260958	0.250765	0.246687
FM161883_Oesophagostomum_quadrispinulatum_CYTB	0.464832	0.470948	0.479103	0.457696	0.43527	0.517839	0.514781	0.511723	0.51682	0.519878	0.504587	0.514781	0.521916	0.359837	0.395515	0.382263	0.380224	0.37105	0.243629	0.243629	0.251784	0.250765	0.261978	0.251784	0.262997	0.259939	0.260958	0.259939	0.252803	0.308869	0.297655	0.299694	0.360856	0.341488	0.336391	0.346585	0.345566	0.357798	0.358818	0.296636	0.280326	0.270133	0.278287	0.303772	0.254842	0.270133	0.273191	0.22528	0.201835
FM161882_Oesophagostomum_dentatum_CYTB	0.472987	0.468909	0.493374	0.46789	0.444444	0.53211	0.528033	0.527013	0.525994	0.530071	0.509684	0.530071	0.531091	0.353721	0.407747	0.376147	0.378186	0.363914	0.24159	0.24159	0.237513	0.236493	0.245668	0.239551	0.250765	0.258919	0.244648	0.248726	0.249745	0.296636	0.30581	0.311927	0.355759	0.341488	0.330275	0.346585	0.342508	0.353721	0.357798	0.303772	0.283384	0.268094	0.265036	0.313965	0.261978	0.270133	0.270133	0.212029	0.207951
AJ417719_Necator_americanus_CYTB	0.470948	0.463812	0.478084	0.441386	0.437309	0.535168	0.537207	0.534149	0.527013	0.538226	0.518858	0.534149	0.533129	0.353721	0.405708	0.359837	0.377166	0.360856	0.230377	0.231397	0.220183	0.219164	0.231397	0.224261	0.244648	0.250765	0.240571	0.239551	0.248726	0.30581	0.288481	0.289501	0.331295	0.340469	0.33843	0.325178	0.328236	0.328236	0.344546	0.282365	0.264016	0.240571	0.258919	0.325178	0.228338	0.2579	0.247706	0.192661	0.206932
AJ417718_Ancylostoma_duodenale_CYTB	0.475025	0.471967	0.480122	0.455657	0.448522	0.521916	0.521916	0.523955	0.517839	0.519878	0.50051	0.523955	0.517839	0.352701	0.413863	0.365953	0.379205	0.375127	0.251784	0.251784	0.24159	0.24159	0.252803	0.243629	0.259939	0.264016	0.259939	0.260958	0.265036	0.313965	0.293578	0.303772	0.369011	0.361876	0.35474	0.350663	0.352701	0.357798	0.360856	0.296636	0.279307	0.260958	0.269113	0.324159	0.266055	0.286442	0.27421	0.236493	0.20897
NC035142_Ancylostoma_ceylanicum_CYTB	0.46789	0.469929	0.478084	0.45158	0.434251	0.510703	0.510703	0.509684	0.506626	0.504587	0.48318	0.509684	0.502548	0.356779	0.409786	0.372069	0.383282	0.37105	0.240571	0.240571	0.234455	0.233435	0.247706	0.238532	0.264016	0.272171	0.270133	0.268094	0.259939	0.285423	0.301733	0.30683	0.380224	0.365953	0.357798	0.367992	0.358818	0.359837	0.373089	0.303772	0.291539	0.260958	0.273191	0.310907	0.273191	0.271152	0.280326	0.229358	0.201835
NC034289_Ancylostoma_tubaeforme_CYTB	0.471967	0.464832	0.476045	0.449541	0.440367	0.506626	0.513761	0.513761	0.512742	0.509684	0.491335	0.514781	0.512742	0.346585	0.408767	0.362895	0.37105	0.361876	0.239551	0.239551	0.233435	0.233435	0.245668	0.244648	0.250765	0.254842	0.256881	0.254842	0.255861	0.304791	0.289501	0.291539	0.360856	0.349643	0.341488	0.349643	0.351682	0.355759	0.359837	0.289501	0.281346	0.253823	0.266055	0.317023	0.258919	0.271152	0.272171	0.220183	0.201835
GQ888717_Strongylus_vulgaris_CYTB	0.474006	0.477064	0.471967	0.450561	0.440367	0.531091	0.53211	0.522936	0.527013	0.524975	0.510703	0.525994	0.529052	0.362895	0.415902	0.378186	0.393476	0.362895	0.247706	0.247706	0.240571	0.240571	0.253823	0.256881	0.252803	0.267074	0.253823	0.253823	0.253823	0.297655	0.297655	0.302752	0.358818	0.350663	0.340469	0.348624	0.347604	0.359837	0.370031	0.296636	0.27421	0.253823	0.256881	0.326198	0.254842	0.282365	0.279307	0.223242	0.20999
NC_026868_Strongylus_equinus_CYTB	0.471967	0.469929	0.485219	0.455657	0.447503	0.510703	0.510703	0.511723	0.508665	0.512742	0.503568	0.521916	0.5158	0.358818	0.424057	0.379205	0.389399	0.369011	0.246687	0.247706	0.249745	0.249745	0.2579	0.243629	0.248726	0.258919	0.250765	0.250765	0.264016	0.299694	0.296636	0.309888	0.364934	0.359837	0.346585	0.350663	0.356779	0.362895	0.365953	0.30683	0.282365	0.255861	0.275229	0.32212	0.262997	0.29052	0.275229	0.222222	0.187564
AP017707_Fasciola_hepatica_CYTB	0.536188	0.538226	0.540265	0.533129	0.51682	0.605505	0.607543	0.61366	0.607543	0.614679	0.602446	0.610601	0.601427	0.474006	0.521916	0.461774	0.481142	0.457696	0.468909	0.469929	0.454638	0.453619	0.465851	0.460754	0.446483	0.458716	0.474006	0.479103	0.466871	0.479103	0.485219	0.471967	0.453619	0.437309	0.441386	0.452599	0.465851	0.470948	0.470948	0.452599	0.476045	0.476045	0.462793	0.5158	0.43527	0.443425	0.458716	0.458716	0.518858
DQ157222_Schistosoma_haematobium_CYTB	0.517839	0.528033	0.54842	0.529052	0.523955	0.574924	0.582059	0.571865	0.576962	0.584098	0.566769	0.571865	0.570846	0.505607	0.542304	0.466871	0.492355	0.492355	0.474006	0.475025	0.470948	0.469929	0.479103	0.493374	0.485219	0.497452	0.492355	0.495413	0.479103	0.48318	0.486239	0.506626	0.468909	0.465851	0.465851	0.465851	0.472987	0.457696	0.463812	0.459735	0.4842	0.48318	0.497452	0.493374	0.455657	0.465851	0.459735	0.456677	0.488277
NC002545_Schistosoma_mansoni_CYTB	0.542304	0.542304	0.536188	0.528033	0.521916	0.584098	0.593272	0.583078	0.595311	0.587156	0.585117	0.585117	0.579001	0.49949	0.531091	0.4842	0.480122	0.501529	0.477064	0.478084	0.469929	0.469929	0.476045	0.497452	0.488277	0.486239	0.487258	0.491335	0.481142	0.487258	0.493374	0.496432	0.472987	0.454638	0.458716	0.461774	0.460754	0.461774	0.46789	0.456677	0.485219	0.470948	0.477064	0.492355	0.45158	0.460754	0.455657	0.450561	0.4842
NC024025_Fasciola_gigantica_CYTB	0.538226	0.528033	0.539246	0.527013	0.509684	0.61264	0.619776	0.619776	0.620795	0.615698	0.614679	0.617737	0.61366	0.461774	0.506626	0.452599	0.475025	0.446483	0.460754	0.461774	0.445464	0.444444	0.457696	0.465851	0.434251	0.449541	0.458716	0.465851	0.457696	0.466871	0.477064	0.457696	0.455657	0.444444	0.444444	0.450561	0.460754	0.460754	0.469929	0.432212	0.469929	0.468909	0.462793	0.502548	0.416922	0.433231	0.447503	0.441386	0.514781
[truncated: 18 more columns]

## Sheet: NAD1
Table S7A: Cestode genetic distance values for NAD1 gene
DQ985706_Diphyllobothrium_latum_ND1
AB269325_Diphyllobothrium_latum_ND1	0.00240385
EF420138_Diphyllobothrium_nihonkaiense_ND1	0.0709135	0.0733173
AB268585_Diphyllobothrium_nihonkaiense_ND1	0.0709135	0.0733173	0.00961538
AP017648_Diphyllobothrium_stemmacephalum_ND1	0.169471	0.167067	0.169471	0.168269
KY114889_Spirometra_erinaceieuropaei_ND1	0.21875	0.21875	0.219952	0.225962	0.201923
KJ599680_Spirometra_erinaceieuropaei_ND1	0.215144	0.213942	0.229567	0.231971	0.201923	0.0997596
KU852381_Spirometra_erinaceieuropaei_ND1	0.21875	0.21875	0.219952	0.225962	0.201923	0	0.0997596
KJ599679_Spirometra_decipiens_ND1	0.217548	0.217548	0.221154	0.227163	0.200721	0.00360577	0.0961538	0.00360577
AB086256_Taenia_solium_ND1	0.278846	0.277644	0.284856	0.28726	0.286058	0.288462	0.282452	0.288462	0.28726
AY684274_Taenia_saginata_ND1	0.268029	0.268029	0.268029	0.271635	0.276442	0.266827	0.269231	0.266827	0.265625	0.132212
AF445798_Taenia_asiatica_ND1	0.28125	0.28125	0.276442	0.277644	0.274038	0.272837	0.266827	0.272837	0.270433	0.129808	0.0480769
AB905201_Taenia_crocutae_ND1	0.27524	0.27524	0.270433	0.274038	0.271635	0.280048	0.270433	0.280048	0.278846	0.143029	0.0985577	0.0949519
GQ228818_Taenia_multiceps_ND1	0.265625	0.264423	0.269231	0.271635	0.276442	0.271635	0.268029	0.271635	0.270433	0.134615	0.09375	0.102163	0.125
AB905199_Taenia_arctos_ND1	0.289663	0.289663	0.289663	0.290865	0.299279	0.295673	0.290865	0.295673	0.294471	0.125	0.159856	0.173077	0.146635	0.157452
AB905198_Taenia_regis_ND1	0.283654	0.283654	0.283654	0.283654	0.289663	0.271635	0.280048	0.271635	0.270433	0.209135	0.216346	0.21274	0.203125	0.204327	0.221154
GU569096_Taenia_pisiformis_ND1	0.266827	0.264423	0.262019	0.264423	0.278846	0.296875	0.289663	0.296875	0.295673	0.219952	0.210337	0.21274	0.215144	0.215144	0.22476	0.240385
GQ228819_Taenia_hydatigena_ND1	0.286058	0.284856	0.288462	0.292067	0.290865	0.271635	0.293269	0.271635	0.270433	0.205529	0.213942	0.213942	0.209135	0.213942	0.228365	0.0853365	0.251202
FJ518620_Taenia_hydatigena_ND1	0.283654	0.282452	0.28726	0.290865	0.288462	0.265625	0.28726	0.265625	0.264423	0.203125	0.211538	0.211538	0.209135	0.211538	0.228365	0.0841346	0.248798	0.00600962
AF216699_Taenia_crassiceps_ND1	0.283654	0.28125	0.28726	0.289663	0.280048	0.298077	0.292067	0.298077	0.298077	0.216346	0.203125	0.207933	0.204327	0.198317	0.216346	0.247596	0.241587	0.246394	0.246394
FJ597547_Taenia_taeniaeformis_ND1	0.264423	0.263221	0.266827	0.269231	0.264423	0.288462	0.288462	0.288462	0.28726	0.242788	0.240385	0.248798	0.240385	0.235577	0.25601	0.272837	0.236779	0.265625	0.263221	0.258413
AB018440_Echinococcus_multilocularis_ND1	0.288462	0.28726	0.290865	0.290865	0.283654	0.286058	0.276442	0.286058	0.283654	0.239183	0.230769	0.233173	0.235577	0.227163	0.241587	0.231971	0.239183	0.24399	0.239183	0.236779	0.266827
AF297617_Echinococcus_granulosus_ND1	0.295673	0.294471	0.301683	0.304087	0.290865	0.283654	0.284856	0.283654	0.28125	0.221154	0.222356	0.221154	0.219952	0.225962	0.236779	0.236779	0.257212	0.245192	0.240385	0.259615	0.263221	0.155048
MK774655_Echinococcus_granulosus_ND1	0.294471	0.293269	0.300481	0.302885	0.289663	0.28125	0.284856	0.28125	0.278846	0.21875	0.219952	0.21875	0.217548	0.223558	0.236779	0.234375	0.254808	0.242788	0.237981	0.257212	0.263221	0.152644	0.00240385
MH301022_Echinococcus_granulosus_ND1	0.296875	0.295673	0.299279	0.300481	0.289663	0.293269	0.299279	0.293269	0.290865	0.235577	0.231971	0.228365	0.230769	0.227163	0.237981	0.241587	0.25	0.234375	0.231971	0.246394	0.263221	0.135817	0.139423	0.138221
KJ559023_Echinococcus_granulosus_ND1	0.294471	0.293269	0.300481	0.302885	0.290865	0.278846	0.284856	0.278846	0.276442	0.222356	0.221154	0.219952	0.21875	0.22476	0.237981	0.236779	0.25601	0.245192	0.240385	0.258413	0.264423	0.153846	0.00480769	0.00480769	0.139423
AF346403_Echinococcus_equinus_ND1	0.299279	0.299279	0.302885	0.307692	0.286058	0.28125	0.271635	0.28125	0.278846	0.228365	0.21875	0.22476	0.230769	0.231971	0.241587	0.233173	0.245192	0.233173	0.230769	0.247596	0.262019	0.126202	0.140625	0.138221	0.125	0.143029
AB786665_Echinococcus_equinus_ND1	0.299279	0.299279	0.302885	0.307692	0.286058	0.282452	0.272837	0.282452	0.280048	0.227163	0.21875	0.22476	0.230769	0.231971	0.240385	0.234375	0.245192	0.234375	0.231971	0.247596	0.260817	0.127404	0.139423	0.137019	0.125	0.141827	0.00120192
AB208063_Echinococcus_canadensis_ND1	0.294471	0.293269	0.299279	0.300481	0.284856	0.290865	0.294471	0.290865	0.288462	0.231971	0.228365	0.22476	0.22476	0.223558	0.234375	0.239183	0.247596	0.234375	0.231971	0.242788	0.262019	0.137019	0.135817	0.134615	0.00600962	0.135817	0.121394	0.121394
MN340039_Echinococcus_canadensis_ND1	0.294471	0.293269	0.299279	0.300481	0.284856	0.290865	0.294471	0.290865	0.288462	0.231971	0.228365	0.22476	0.22476	0.223558	0.234375	0.239183	0.247596	0.234375	0.231971	0.242788	0.262019	0.137019	0.135817	0.134615	0.00600962	0.135817	0.121394	0.121394	0
AB235846_Echinococcus_ortleppi_ND1	0.293269	0.292067	0.294471	0.298077	0.286058	0.284856	0.292067	0.284856	0.282452	0.239183	0.217548	0.221154	0.227163	0.223558	0.236779	0.233173	0.247596	0.231971	0.229567	0.247596	0.258413	0.128606	0.135817	0.134615	0.0697115	0.137019	0.103365	0.103365	0.0637019	0.0637019
AB208546_Echinococcus_vogeli_ND1	0.296875	0.295673	0.299279	0.301683	0.295673	0.278846	0.276442	0.278846	0.276442	0.21875	0.221154	0.221154	0.225962	0.228365	0.228365	0.223558	0.252404	0.234375	0.231971	0.240385	0.276442	0.144231	0.145433	0.143029	0.138221	0.147837	0.133413	0.134615	0.134615	0.134615	0.126202
AB208064_Echinococcus_shiquicus_ND1	0.286058	0.286058	0.284856	0.28726	0.28726	0.277644	0.278846	0.277644	0.276442	0.234375	0.235577	0.235577	0.236779	0.225962	0.248798	0.222356	0.242788	0.228365	0.223558	0.264423	0.262019	0.146635	0.168269	0.167067	0.147837	0.167067	0.138221	0.137019	0.147837	0.147837	0.149038	0.153846
AB208545_Echinococcus_oligarthrus_ND1	0.295673	0.294471	0.288462	0.292067	0.298077	0.28125	0.290865	0.28125	0.278846	0.225962	0.22476	0.22476	0.217548	0.222356	0.231971	0.231971	0.25	0.235577	0.235577	0.248798	0.270433	0.153846	0.146635	0.145433	0.15625	0.15024	0.138221	0.137019	0.152644	0.152644	0.146635	0.134615	0.158654
AF314223_Hymenolepis_diminuta_ND1	0.257212	0.25601	0.270433	0.268029	0.265625	0.277644	0.271635	0.277644	0.276442	0.263221	0.245192	0.248798	0.263221	0.24399	0.289663	0.271635	0.276442	0.27524	0.270433	0.27524	0.276442	0.263221	0.271635	0.272837	0.28726	0.272837	0.272837	0.274038	0.28125	0.28125	0.282452	0.271635	0.260817	0.274038
KT951722_Hymenolepis_nana_ND1	0.277644	0.276442	0.286058	0.286058	0.284856	0.277644	0.271635	0.277644	0.276442	0.270433	0.257212	0.262019	0.270433	0.251202	0.278846	0.276442	0.295673	0.264423	0.264423	0.270433	0.270433	0.251202	0.284856	0.282452	0.270433	0.283654	0.271635	0.271635	0.269231	0.269231	0.274038	0.278846	0.262019	0.272837	0.213942
MG587892_Dipylidium_caninum_ND1	0.270433	0.269231	0.28125	0.283654	0.278846	0.270433	0.271635	0.270433	0.270433	0.277644	0.251202	0.258413	0.25601	0.247596	0.278846	0.278846	0.28125	0.276442	0.27524	0.259615	0.289663	0.25	0.264423	0.263221	0.260817	0.264423	0.263221	0.263221	0.260817	0.260817	0.259615	0.251202	0.253606	0.264423	0.239183	0.259615
JQ268545_Gigantolina_magna_ND1	0.34375	0.34375	0.358173	0.361779	0.341346	0.341346	0.334135	0.341346	0.341346	0.344952	0.347356	0.348558	0.33774	0.34976	0.350962	0.367788	0.353365	0.358173	0.358173	0.353365	0.34976	0.367788	0.361779	0.359375	0.356971	0.364183	0.347356	0.348558	0.353365	0.353365	0.362981	0.354567	0.344952	0.371394	0.352163	0.340144	0.34976
KY486752_Breviscolex_orientalis_ND1	0.324519	0.324519	0.325721	0.328125	0.334135	0.30649	0.302885	0.30649	0.307692	0.341346	0.334135	0.332933	0.344952	0.332933	0.366587	0.338942	0.34976	0.34976	0.347356	0.36899	0.338942	0.332933	0.340144	0.33774	0.341346	0.33774	0.340144	0.341346	0.335337	0.335337	0.332933	0.33774	0.331731	0.34375	0.33774	0.336538	0.338942	0.396635
KT028770_Caryophyllaeus_brachycollis_ND1	0.324519	0.324519	0.332933	0.332933	0.330529	0.325721	0.328125	0.325721	0.324519	0.331731	0.342548	0.341346	0.348558	0.334135	0.358173	0.338942	0.350962	0.34375	0.340144	0.352163	0.355769	0.362981	0.361779	0.360577	0.353365	0.359375	0.359375	0.359375	0.353365	0.353365	0.361779	0.344952	0.341346	0.348558	0.34976	0.34375	0.336538	0.397837	0.271635
JQ268550_Nippotaenia_chaenogobii_ND1	0.277644	0.277644	0.278846	0.282452	0.295673	0.289663	0.304087	0.289663	0.28726	0.280048	0.262019	0.266827	0.266827	0.265625	0.286058	0.288462	0.276442	0.28726	0.28726	0.293269	0.283654	0.278846	0.290865	0.289663	0.28726	0.290865	0.284856	0.284856	0.286058	0.286058	0.286058	0.289663	0.298077	0.283654	0.286058	0.28125	0.289663	0.362981	0.341346	0.352163
MF314173_Gangesia_oligonchis_ND1	0.252404	0.253606	0.253606	0.254808	0.266827	0.254808	0.262019	0.254808	0.254808	0.293269	0.292067	0.286058	0.293269	0.284856	0.317308	0.286058	0.286058	0.290865	0.290865	0.294471	0.307692	0.283654	0.288462	0.28726	0.283654	0.288462	0.288462	0.289663	0.282452	0.282452	0.284856	0.276442	0.290865	0.283654	0.25601	0.277644	0.269231	0.353365	0.336538	0.340144	0.293269
AP017669_Schistocephalus_solidus_ND1	0.201923	0.200721	0.211538	0.210337	0.211538	0.223558	0.225962	0.223558	0.223558	0.299279	0.300481	0.300481	0.286058	0.299279	0.298077	0.294471	0.293269	0.293269	0.292067	0.299279	0.28125	0.304087	0.30649	0.304087	0.328125	0.304087	0.317308	0.316106	0.328125	0.328125	0.332933	0.308894	0.316106	0.292067	0.288462	0.282452	0.298077	0.356971	0.361779	0.34976	0.280048	0.274038
JQ268541_Clistobothrium_montaukensis_ND1	0.257212	0.254808	0.242788	0.24399	0.248798	0.251202	0.260817	0.251202	0.253606	0.290865	0.268029	0.264423	0.260817	0.274038	0.290865	0.269231	0.283654	0.262019	0.262019	0.298077	0.278846	0.264423	0.277644	0.278846	0.295673	0.277644	0.276442	0.27524	0.295673	0.295673	0.289663	0.272837	0.274038	0.260817	0.248798	0.266827	0.272837	0.370192	0.346154	0.340144	0.270433	0.221154	0.258413
MK896864_Rhinebothrium_reydai_ND1	0.266827	0.264423	0.25601	0.25601	0.286058	0.27524	0.278846	0.27524	0.274038	0.30649	0.302885	0.305288	0.3125	0.304087	0.320913	0.28125	0.305288	0.278846	0.272837	0.3125	0.308894	0.283654	0.302885	0.301683	0.299279	0.302885	0.295673	0.294471	0.300481	0.300481	0.300481	0.293269	0.289663	0.283654	0.265625	0.283654	0.272837	0.376202	0.34375	0.334135	0.283654	0.230769	0.28125	0.204327
NC017750_Trichuris_trichiura_ND1	0.580529	0.580529	0.570913	0.572115	0.564904	0.585337	0.592548	0.585337	0.582933	0.550481	0.546875	0.544471	0.540865	0.55649	0.561298	0.570913	0.552885	0.566106	0.564904	0.55649	0.538462	0.564904	0.56851	0.56851	0.56851	0.569712	0.5625	0.561298	0.567308	0.567308	0.550481	0.563702	0.569712	0.560096	0.563702	0.5625	0.552885	0.575721	0.58774	0.56851	0.544471	0.580529	0.576923	0.564904	0.56851
Table S7B: Trematode genetic distance values for NAD1 gene
JF739555_Opisthorchis_viverrini_ND1
EU921260_Opisthorchis_felineus_ND1	0.205006
FJ381664_Clonorchis_sinensis_ND1	0.189511	0.15733
KT239342_Metorchis_orientalis_ND1	0.131108	0.203814	0.203814
MK238506_Amphimerus_sp_ND1	0.228844	0.209774	0.200238	0.224076
KF214770_Haplorchis_taichui_ND1	0.293206	0.292014	0.281287	0.294398	0.253874
KC330755_Metagonimus_yokogawai_ND1	0.307509	0.292014	0.288439	0.308701	0.264601	0.296782
MN116706_Echinostoma_revolutum_ND1	0.308701	0.289631	0.278903	0.288439	0.257449	0.29559	0.307509
MN116740_Echinostoma_miyagawai_ND1	0.303933	0.287247	0.280095	0.307509	0.265793	0.282479	0.290822	0.184744
KR062182_Echinostoma_hortense_ND1	0.340882	0.338498	0.326579	0.348033	0.311085	0.317044	0.353993	0.287247	0.301549
AF216697_Fasciola_hepatica_ND1	0.290822	0.258641	0.269368	0.287247	0.240763	0.282479	0.289631	0.208582	0.197855	0.281287
KF543342_Fasciola_gigantica_ND1	0.290822	0.27056	0.264601	0.290822	0.243147	0.275328	0.294398	0.202622	0.214541	0.287247	0.0834327
KX787886_Fasciola_jacksoni_ND1	0.292014	0.283671	0.289631	0.292014	0.247914	0.27056	0.290822	0.216925	0.210965	0.282479	0.140644	0.140644
KX169163_Fasciolopsis_buski_ND1	0.303933	0.281287	0.278903	0.312277	0.252682	0.272944	0.277712	0.221692	0.208582	0.293206	0.171633	0.174017	0.189511
AF219379_Paragonimus_westermani_ND1	0.348033	0.332539	0.346841	0.333731	0.32062	0.313468	0.311085	0.328963	0.331347	0.38379	0.327771	0.317044	0.317044	0.343266
MH059809_Paragonimus_heterotremus_ND1	0.331347	0.313468	0.313468	0.338498	0.27652	0.294398	0.313468	0.288439	0.289631	0.340882	0.292014	0.287247	0.287247	0.290822	0.235995
KX765277_Paragonimus_ohirai_ND1	0.313468	0.296782	0.309893	0.308701	0.252682	0.27652	0.312277	0.282479	0.277712	0.337306	0.275328	0.277712	0.287247	0.287247	0.243147	0.183552
MH322000_Paragonimus_kellicotti_ND1	0.306317	0.299166	0.308701	0.319428	0.264601	0.282479	0.318236	0.286055	0.27056	0.332539	0.296782	0.292014	0.281287	0.305125	0.239571	0.166865	0.171633
MK685274_Lyperosomum_longicauda_ND1	0.35876	0.352801	0.356377	0.363528	0.318236	0.344458	0.376639	0.337306	0.321812	0.373063	0.309893	0.31466	0.307509	0.321812	0.386174	0.334923	0.333731	0.34565
KF318787_Dicrocoelium_dendriticum_ND1	0.334923	0.331347	0.328963	0.344458	0.315852	0.330155	0.356377	0.323004	0.318236	0.33969	0.302741	0.27652	0.301549	0.289631	0.382598	0.348033	0.334923	0.344458	0.284863
KF318786_Dicrocoelium_chinensis_ND1	0.338498	0.326579	0.312277	0.342074	0.308701	0.323004	0.355185	0.32062	0.315852	0.332539	0.289631	0.281287	0.297974	0.286055	0.376639	0.328963	0.315852	0.338498	0.269368	0.11919
DQ157223_Schistosoma_spindale_ND1	0.445769	0.460072	0.439809	0.45292	0.430274	0.445769	0.454112	0.43385	0.413588	0.435042	0.423123	0.437426	0.437426	0.439809	0.469607	0.45888	0.441001	0.443385	0.446961	0.448153	0.457688
DQ157222_Schistosoma_haematobium_ND1	0.480334	0.470799	0.466031	0.481526	0.450536	0.442193	0.47199	0.47199	0.43385	0.462455	0.446961	0.451728	0.454112	0.45888	0.488677	0.468415	0.464839	0.47199	0.463647	0.487485	0.498212	0.272944
MN637821_Schistosoma_indicum_ND1	0.460072	0.455304	0.441001	0.457688	0.429082	0.443385	0.456496	0.430274	0.413588	0.43385	0.423123	0.42789	0.432658	0.436234	0.47199	0.460072	0.436234	0.448153	0.446961	0.445769	0.455304	0.0774732	0.280095
KU196417_Schistosoma_japonicum_ND1	0.396901	0.411204	0.396901	0.412396	0.399285	0.405244	0.442193	0.390942	0.392133	0.406436	0.390942	0.390942	0.405244	0.382598	0.457688	0.423123	0.40882	0.415971	0.415971	0.415971	0.407628	0.371871	0.400477	0.377831
AF217449_Schistosoma_mekongi_ND1	0.399285	0.413588	0.404052	0.405244	0.393325	0.401669	0.450536	0.400477	0.384982	0.404052	0.399285	0.395709	0.392133	0.398093	0.460072	0.419547	0.400477	0.413588	0.423123	0.415971	0.425507	0.375447	0.380215	0.369487	0.25149
MT259035_Diplostomum_ardeae_ND1	0.29559	0.29559	0.300358	0.300358	0.266985	0.297974	0.32062	0.289631	0.277712	0.315852	0.27056	0.278903	0.281287	0.27056	0.353993	0.309893	0.300358	0.318236	0.328963	0.332539	0.324195	0.410012	0.432658	0.405244	0.38379	0.388558
KM923964_Clinostomum_complanatum_ND1	0.308701	0.317044	0.325387	0.325387	0.300358	0.31466	0.355185	0.331347	0.299166	0.337306	0.31466	0.307509	0.318236	0.296782	0.363528	0.326579	0.299166	0.318236	0.349225	0.325387	0.324195	0.398093	0.417163	0.382598	0.375447	0.380215	0.272944
NC017750_Trichuris_trichiura_ND1	0.554231	0.56615	0.556615	0.574493	0.568534	0.57211	0.589988	0.567342	0.553039	0.569726	0.550656	0.567342	0.576877	0.569726	0.579261	0.567342	0.563766	0.575685	0.56615	0.573302	0.574493	0.544696	0.550656	0.560191	0.57211	0.584029	0.562574	0.553039
Table S7C: Nematode genetic distance values for NAD1 gene
KT449826_Trichuris_trichiura_ND1
KT449823_Trichuris_suis_ND1	0.300761
NC018597_Trichuris_ovis_ND1	0.331218	0.295685
NC018596_Trichuris_discolor_ND1	0.335025	0.294416	0.236041
NC028621_Trichuris_muris_ND1	0.338832	0.291878	0.309645	0.305838
KM357412_Trichinella_patagoniensis_ND1	0.398477	0.387056	0.411168	0.413706	0.383249
NC002681_Trichinella_spiralis_ND1	0.409898	0.393401	0.413706	0.423858	0.384518	0.0951777
NC025751_Trichinella_murrelli_ND1	0.408629	0.401015	0.413706	0.411168	0.390863	0.0939086	0.102792
NC025753_Trichinella_nelsoni_ND1	0.422589	0.404822	0.409898	0.426396	0.383249	0.109137	0.0913706	0.111675
KM357421_Trichinella_zimbabwensis_ND1	0.423858	0.399746	0.418782	0.414975	0.384518	0.153553	0.15736	0.154822	0.14467
NC025749_Trichinella_pseudospiralis_ND1	0.416244	0.401015	0.422589	0.420051	0.401015	0.162437	0.170051	0.177665	0.159898	0.13198
NC025750_Trichinella_britovi_ND1	0.406091	0.385787	0.413706	0.401015	0.375635	0.0761421	0.100254	0.0786802	0.111675	0.152284	0.162437
KM357417_Trichinella_papuae_ND1	0.413706	0.406091	0.42132	0.418782	0.393401	0.147208	0.153553	0.163706	0.148477	0.0571066	0.139594	0.163706
EU281143_Enterobius_vermicularis_ND1	0.507614	0.513959	0.511421	0.521574	0.501269	0.571066	0.574873	0.56599	0.571066	0.571066	0.57868	0.56599	0.572335
NC027190_Oxyuris_equi_ND1	0.536802	0.525381	0.52665	0.527919	0.508883	0.573604	0.586294	0.574873	0.583756	0.582487	0.588832	0.574873	0.586294	0.203046
KT900946_Syphacia_obvelata_ND1	0.519036	0.51269	0.521574	0.515228	0.505076	0.562183	0.573604	0.554569	0.567259	0.576142	0.579949	0.559645	0.577411	0.189086	0.206853
AP017697_Syphacia_muris_ND1	0.52665	0.51269	0.524112	0.524112	0.497462	0.567259	0.557107	0.555838	0.563452	0.579949	0.574873	0.564721	0.574873	0.247462	0.241117	0.219543
KT764937_Aspiculuris_tetraptera_ND1	0.522843	0.517766	0.51269	0.522843	0.508883	0.582487	0.583756	0.57868	0.587563	0.587563	0.600254	0.586294	0.586294	0.214467	0.214467	0.201777	0.255076
KM067271_Parascaris_univalens_ND1	0.527919	0.517766	0.525381	0.530457	0.484772	0.541878	0.541878	0.534264	0.546954	0.553299	0.554569	0.538071	0.548223	0.285533	0.294416	0.288071	0.312183	0.31599
MF678786_Parascaris_equorum_ND1	0.529188	0.519036	0.52665	0.531726	0.486041	0.543147	0.543147	0.535533	0.548223	0.554569	0.555838	0.53934	0.549492	0.286802	0.295685	0.28934	0.313452	0.317259	0.00126904
KY045805_Ascaris_suum_ND1	0.524112	0.534264	0.52665	0.53934	0.501269	0.559645	0.560914	0.550761	0.558376	0.559645	0.567259	0.55203	0.555838	0.288071	0.294416	0.27665	0.317259	0.307107	0.13198	0.133249
NC036666_Ascaris_ovis_ND1	0.525381	0.535533	0.527919	0.540609	0.502538	0.558376	0.559645	0.549492	0.557107	0.558376	0.56599	0.550761	0.554569	0.286802	0.293147	0.275381	0.31599	0.305838	0.130711	0.13198	0.00126904
HQ704900_Ascaris_lumbricoides_ND1	0.527919	0.536802	0.531726	0.544416	0.505076	0.559645	0.560914	0.553299	0.558376	0.559645	0.567259	0.55203	0.555838	0.290609	0.298223	0.280457	0.319797	0.309645	0.135787	0.137056	0.00634518	0.00507614
AM411622_Toxocara_cati_ND1	0.525381	0.527919	0.548223	0.536802	0.520305	0.550761	0.557107	0.549492	0.55203	0.553299	0.555838	0.541878	0.553299	0.299492	0.309645	0.284264	0.326142	0.318528	0.173858	0.175127	0.154822	0.153553	0.156091
AM411108_Toxocara_canis_ND1	0.530457	0.529188	0.534264	0.541878	0.519036	0.573604	0.568528	0.560914	0.568528	0.567259	0.576142	0.558376	0.567259	0.277919	0.300761	0.282995	0.32868	0.308376	0.166244	0.167513	0.154822	0.153553	0.156091	0.125635
AM412316_Toxocara_malaysiensis_ND1	0.519036	0.52665	0.53934	0.538071	0.520305	0.549492	0.563452	0.553299	0.558376	0.55203	0.554569	0.546954	0.548223	0.28934	0.293147	0.28934	0.32868	0.319797	0.170051	0.17132	0.167513	0.166244	0.168782	0.115482	0.114213
NC034329_Anisakis_pegreffii_ND1	0.506345	0.519036	0.534264	0.52665	0.510152	0.536802	0.549492	0.534264	0.546954	0.554569	0.55203	0.531726	0.555838	0.303299	0.310914	0.280457	0.326142	0.321066	0.175127	0.176396	0.15736	0.156091	0.161168	0.153553	0.162437	0.158629
AY994157_Anisakis_simplex_ND1	0.505076	0.517766	0.532995	0.522843	0.51269	0.538071	0.553299	0.538071	0.543147	0.555838	0.553299	0.527919	0.557107	0.305838	0.314721	0.285533	0.331218	0.326142	0.178934	0.180203	0.161168	0.159898	0.164975	0.156091	0.164975	0.162437	0.00634518
FJ905109_Contracaecum_rudolphii_ND1	0.52665	0.525381	0.529188	0.522843	0.507614	0.546954	0.550761	0.536802	0.553299	0.540609	0.549492	0.534264	0.543147	0.314721	0.303299	0.314721	0.343909	0.332487	0.166244	0.167513	0.173858	0.172589	0.177665	0.189086	0.185279	0.185279	0.189086	0.190355
KU529973_Heterakis_gallinarum_ND1	0.52665	0.525381	0.541878	0.52665	0.501269	0.557107	0.564721	0.554569	0.56599	0.560914	0.571066	0.554569	0.562183	0.312183	0.296954	0.303299	0.32868	0.305838	0.244924	0.246193	0.241117	0.242386	0.247462	0.220812	0.236041	0.225888	0.242386	0.246193	0.26269
NC029838_Heterakis_beramporia_ND1	0.513959	0.51269	0.538071	0.519036	0.5	0.536802	0.555838	0.540609	0.554569	0.549492	0.554569	0.548223	0.545685	0.309645	0.308376	0.310914	0.337563	0.331218	0.246193	0.247462	0.239848	0.241117	0.246193	0.234772	0.257614	0.243655	0.255076	0.257614	0.260152	0.13198
NC042411_Heterakis_dispar_ND1	0.529188	0.530457	0.538071	0.536802	0.503807	0.559645	0.557107	0.557107	0.560914	0.554569	0.564721	0.553299	0.55203	0.312183	0.30203	0.307107	0.34264	0.326142	0.244924	0.246193	0.229695	0.230964	0.236041	0.238579	0.234772	0.242386	0.244924	0.247462	0.255076	0.140863	0.143401
AJ537512_Dirofilaria_immitis_ND1	0.535533	0.510152	0.52665	0.525381	0.515228	0.588832	0.587563	0.586294	0.588832	0.583756	0.597716	0.587563	0.588832	0.337563	0.335025	0.309645	0.336294	0.313452	0.319797	0.321066	0.310914	0.309645	0.312183	0.317259	0.317259	0.326142	0.319797	0.323604	0.333756	0.335025	0.32868	0.335025
NC001861_Onchocerca_volvulus_ND1	0.549492	0.538071	0.530457	0.546954	0.52665	0.59264	0.588832	0.588832	0.59264	0.586294	0.600254	0.587563	0.586294	0.348985	0.352792	0.347716	0.356599	0.364213	0.346447	0.347716	0.326142	0.324873	0.327411	0.346447	0.337563	0.34264	0.35533	0.359137	0.336294	0.362944	0.365482	0.35533	0.156091
KX181290_Onchocerca_ochengi_ND1	0.540609	0.532995	0.535533	0.540609	0.521574	0.595178	0.587563	0.593909	0.596447	0.586294	0.601523	0.590102	0.585025	0.346447	0.350254	0.347716	0.350254	0.360406	0.346447	0.347716	0.318528	0.317259	0.319797	0.343909	0.338832	0.337563	0.345178	0.348985	0.333756	0.357868	0.35533	0.350254	0.147208	0.0406091
HQ214004_Onchocerca_flexuosa_ND1	0.529188	0.513959	0.520305	0.517766	0.513959	0.577411	0.574873	0.577411	0.57868	0.581218	0.588832	0.574873	0.581218	0.335025	0.352792	0.324873	0.34264	0.340102	0.34264	0.343909	0.329949	0.32868	0.331218	0.338832	0.335025	0.34264	0.337563	0.341371	0.341371	0.345178	0.336294	0.341371	0.135787	0.101523	0.0951777
HQ186250_Loa_loa_ND1	0.538071	0.516497	0.524112	0.524112	0.501269	0.577411	0.576142	0.587563	0.581218	0.571066	0.585025	0.588832	0.574873	0.345178	0.352792	0.348985	0.365482	0.345178	0.343909	0.345178	0.333756	0.332487	0.336294	0.341371	0.341371	0.350254	0.362944	0.366751	0.351523	0.359137	0.351523	0.356599	0.151015	0.143401	0.138325	0.142132
JQ316200_Wuchereria_bancrofti_ND1	0.532995	0.517766	0.531726	0.515228	0.506345	0.567259	0.56599	0.567259	0.577411	0.571066	0.581218	0.56599	0.571066	0.357868	0.374365	0.347716	0.365482	0.366751	0.319797	0.321066	0.312183	0.310914	0.313452	0.340102	0.333756	0.337563	0.340102	0.343909	0.338832	0.35533	0.34264	0.361675	0.167513	0.17132	0.175127	0.152284	0.148477
NC026687_Gongylonema_pulchrum_ND1	0.517766	0.51269	0.52665	0.525381	0.497462	0.553299	0.549492	0.55203	0.557107	0.568528	0.569797	0.553299	0.564721	0.336294	0.345178	0.327411	0.341371	0.329949	0.321066	0.322335	0.314721	0.313452	0.318528	0.319797	0.318528	0.338832	0.322335	0.326142	0.319797	0.34264	0.32868	0.331218	0.203046	0.219543	0.208122	0.201777	0.215736	0.227157
JN555591_Dracunculus_medinensis_ND1	0.522843	0.507614	0.522843	0.515228	0.48731	0.543147	0.550761	0.540609	0.550761	0.55203	0.564721	0.548223	0.558376	0.296954	0.298223	0.28934	0.326142	0.290609	0.290609	0.291878	0.286802	0.285533	0.290609	0.310914	0.30203	0.305838	0.307107	0.310914	0.310914	0.303299	0.310914	0.30203	0.299492	0.314721	0.31599	0.310914	0.317259	0.324873	0.313452
NC032073_Gnathostoma_doloresi_ND1	0.522843	0.520305	0.549492	0.524112	0.505076	0.527919	0.534264	0.527919	0.535533	0.531726	0.535533	0.522843	0.532995	0.32868	0.338832	0.327411	0.354061	0.326142	0.265228	0.266497	0.261421	0.260152	0.265228	0.263959	0.260152	0.274112	0.27665	0.277919	0.267766	0.293147	0.281726	0.267766	0.343909	0.366751	0.360406	0.345178	0.375635	0.346447	0.326142	0.324873
KX826911_Gnathostoma_nipponicum_ND1	0.51269	0.521574	0.544416	0.531726	0.488579	0.527919	0.531726	0.524112	0.532995	0.544416	0.538071	0.525381	0.531726	0.323604	0.341371	0.314721	0.326142	0.338832	0.257614	0.258883	0.23731	0.236041	0.241117	0.263959	0.270305	0.277919	0.260152	0.261421	0.267766	0.286802	0.284264	0.277919	0.343909	0.364213	0.354061	0.341371	0.373096	0.352792	0.337563	0.312183	0.187817
NC027726_Gnathostoma_spinigerum_ND1	0.515228	0.516497	0.543147	0.532995	0.492386	0.530457	0.531726	0.530457	0.53934	0.541878	0.549492	0.52665	0.543147	0.307107	0.319797	0.312183	0.333756	0.331218	0.238579	0.239848	0.241117	0.239848	0.244924	0.255076	0.252538	0.269036	0.253807	0.252538	0.263959	0.267766	0.263959	0.253807	0.324873	0.34264	0.337563	0.322335	0.352792	0.327411	0.314721	0.295685	0.18401	0.177665
NC028622_Strongyloides_papillosus_ND1	0.493655	0.508883	0.507614	0.51269	0.479695	0.5	0.511421	0.507614	0.513959	0.508883	0.525381	0.503807	0.51269	0.357868	0.354061	0.335025	0.364213	0.364213	0.31599	0.317259	0.307107	0.305838	0.308376	0.319797	0.331218	0.324873	0.333756	0.338832	0.303299	0.351523	0.341371	0.347716	0.375635	0.389594	0.390863	0.385787	0.390863	0.385787	0.390863	0.333756	0.327411	0.322335	0.317259
NC028623_Strongyloides_ratti_ND1	0.510152	0.493655	0.507614	0.517766	0.497462	0.549492	0.549492	0.540609	0.555838	0.559645	0.581218	0.544416	0.560914	0.299492	0.307107	0.286802	0.314721	0.317259	0.270305	0.271574	0.266497	0.267766	0.271574	0.277919	0.271574	0.282995	0.281726	0.285533	0.288071	0.305838	0.303299	0.30203	0.32868	0.340102	0.336294	0.326142	0.359137	0.352792	0.337563	0.308376	0.332487	0.333756	0.309645	0.324873
NC028229_Strongyloides_venezuelensis_ND1	0.508883	0.507614	0.505076	0.505076	0.475888	0.515228	0.527919	0.52665	0.527919	0.544416	0.546954	0.519036	0.546954	0.300761	0.310914	0.279188	0.327411	0.310914	0.260152	0.261421	0.247462	0.246193	0.25	0.272843	0.271574	0.269036	0.270305	0.275381	0.274112	0.305838	0.309645	0.308376	0.331218	0.357868	0.354061	0.343909	0.350254	0.347716	0.332487	0.299492	0.312183	0.300761	0.275381	0.229695	0.241117
LC050212_Strongyloides_stercoralis_ND1	0.497462	0.505076	0.507614	0.520305	0.494924	0.540609	0.554569	0.545685	0.560914	0.563452	0.572335	0.541878	0.564721	0.291878	0.304569	0.277919	0.336294	0.307107	0.251269	0.252538	0.256345	0.255076	0.260152	0.263959	0.257614	0.27665	0.248731	0.253807	0.255076	0.303299	0.314721	0.312183	0.319797	0.335025	0.331218	0.321066	0.352792	0.337563	0.322335	0.274112	0.296954	0.300761	0.285533	0.293147	0.180203	0.225888
LC050209_Parastrongyloides_trichosuri_ND1	0.513959	0.511421	0.525381	0.519036	0.489848	0.540609	0.548223	0.543147	0.553299	0.555838	0.564721	0.53934	0.555838	0.313452	0.31599	0.290609	0.338832	0.305838	0.263959	0.265228	0.261421	0.260152	0.265228	0.269036	0.26269	0.274112	0.26269	0.267766	0.271574	0.298223	0.312183	0.321066	0.319797	0.340102	0.333756	0.327411	0.335025	0.345178	0.322335	0.30203	0.310914	0.296954	0.284264	0.281726	0.219543	0.219543	0.201777
NC_029736_Haemonchus_placei_ND1	0.506345	0.5	0.513959	0.513959	0.480964	0.513959	0.519036	0.511421	0.529188	0.516497	0.520305	0.519036	0.513959	0.321066	0.340102	0.340102	0.346447	0.352792	0.261421	0.26269	0.271574	0.270305	0.275381	0.30203	0.284264	0.303299	0.299492	0.303299	0.279188	0.314721	0.295685	0.299492	0.366751	0.375635	0.370558	0.362944	0.374365	0.373096	0.35533	0.341371	0.263959	0.284264	0.280457	0.332487	0.312183	0.299492	0.295685	0.304569
EU346694_Haemonchus_contortus_ND1	0.508883	0.507614	0.508883	0.503807	0.477157	0.520305	0.525381	0.519036	0.530457	0.527919	0.524112	0.530457	0.522843	0.32868	0.34264	0.348985	0.348985	0.362944	0.282995	0.284264	0.296954	0.295685	0.299492	0.318528	0.32868	0.303299	0.313452	0.314721	0.288071	0.332487	0.314721	0.337563	0.385787	0.390863	0.380711	0.38198	0.379442	0.384518	0.351523	0.338832	0.299492	0.284264	0.300761	0.341371	0.331218	0.318528	0.308376	0.319797	0.154822
NC033886_Nippostrongylus_brasiliensis_ND1	0.494924	0.488579	0.480964	0.5	0.461929	0.510152	0.519036	0.5	0.517766	0.516497	0.53934	0.511421	0.517766	0.309645	0.327411	0.304569	0.31599	0.323604	0.239848	0.241117	0.230964	0.229695	0.234772	0.263959	0.256345	0.258883	0.256345	0.261421	0.255076	0.284264	0.290609	0.272843	0.351523	0.350254	0.34264	0.345178	0.35533	0.34264	0.336294	0.319797	0.280457	0.255076	0.269036	0.314721	0.27665	0.277919	0.270305	0.277919	0.206853
NC030332_Angiostrongylus_malaysiensis_ND1	0.521574	0.516497	0.525381	0.513959	0.492386	0.544416	0.543147	0.535533	0.550761	0.534264	0.546954	0.532995	0.534264	0.326142	0.333756	0.323604	0.323604	0.318528	0.277919	0.279188	0.286802	0.285533	0.28934	0.295685	0.300761	0.290609	0.288071	0.28934	0.294416	0.28934	0.286802	0.300761	0.345178	0.36802	0.357868	0.348985	0.364213	0.357868	0.338832	0.309645	0.294416	0.299492	0.288071	0.340102	0.285533	0.300761	0.277919	0.288071	0.257614
GQ398122_Angiostrongylus_costaricensis_ND1	0.507614	0.524112	0.527919	0.520305	0.482234	0.544416	0.541878	0.541878	0.550761	0.549492	0.554569	0.540609	0.548223	0.298223	0.310914	0.314721	0.327411	0.318528	0.295685	0.296954	0.286802	0.285533	0.28934	0.291878	0.281726	0.296954	0.28934	0.291878	0.303299	0.312183	0.314721	0.295685	0.357868	0.362944	0.359137	0.359137	0.359137	0.366751	0.343909	0.299492	0.30203	0.308376	0.290609	0.341371	0.288071	0.30203	0.27665	0.298223	0.26269
GQ398121_Angiostrongylus_cantonensis_ND1	0.517766	0.513959	0.530457	0.524112	0.483503	0.548223	0.543147	0.535533	0.550761	0.548223	0.562183	0.538071	0.545685	0.310914	0.326142	0.332487	0.318528	0.321066	0.265228	0.266497	0.27665	0.275381	0.279188	0.293147	0.272843	0.295685	0.291878	0.295685	0.285533	0.288071	0.295685	0.303299	0.357868	0.365482	0.360406	0.352792	0.364213	0.366751	0.338832	0.319797	0.299492	0.290609	0.282995	0.361675	0.281726	0.305838	0.288071	0.288071	0.269036
NC018602_Angiostrongylus_vasorum_ND1	0.52665	0.524112	0.529188	0.543147	0.492386	0.563452	0.568528	0.557107	0.564721	0.564721	0.574873	0.558376	0.563452	0.312183	0.304569	0.331218	0.335025	0.309645	0.279188	0.280457	0.277919	0.27665	0.280457	0.286802	0.288071	0.285533	0.303299	0.304569	0.294416	0.291878	0.300761	0.30203	0.350254	0.371827	0.366751	0.364213	0.362944	0.373096	0.35533	0.32868	0.285533	0.295685	0.28934	0.350254	0.30203	0.300761	0.286802	0.298223	0.269036
MN793157_Angiostrongylus_mackerrasae_ND1	0.520305	0.520305	0.524112	0.530457	0.478426	0.546954	0.546954	0.540609	0.549492	0.550761	0.555838	0.545685	0.553299	0.313452	0.327411	0.32868	0.326142	0.318528	0.267766	0.269036	0.286802	0.285533	0.28934	0.291878	0.286802	0.30203	0.291878	0.295685	0.291878	0.293147	0.295685	0.309645	0.345178	0.35533	0.351523	0.351523	0.338832	0.357868	0.333756	0.310914	0.296954	0.298223	0.294416	0.340102	0.282995	0.303299	0.284264	0.274112	0.256345
FM161883_Oesophagostomum_quadrispinulatum_ND1	0.497462	0.494924	0.51269	0.511421	0.475888	0.505076	0.519036	0.511421	0.515228	0.520305	0.516497	0.511421	0.513959	0.327411	0.343909	0.319797	0.326142	0.343909	0.244924	0.246193	0.253807	0.252538	0.256345	0.27665	0.270305	0.279188	0.275381	0.279188	0.266497	0.290609	0.288071	0.290609	0.34264	0.354061	0.346447	0.335025	0.356599	0.35533	0.322335	0.314721	0.285533	0.257614	0.279188	0.313452	0.293147	0.291878	0.266497	0.271574	0.217005
FM161882_Oesophagostomum_dentatum_ND1	0.519036	0.508883	0.521574	0.531726	0.483503	0.516497	0.521574	0.51269	0.516497	0.532995	0.535533	0.515228	0.529188	0.329949	0.338832	0.326142	0.324873	0.340102	0.246193	0.247462	0.238579	0.23731	0.241117	0.269036	0.26269	0.260152	0.269036	0.271574	0.266497	0.280457	0.298223	0.277919	0.354061	0.35533	0.354061	0.332487	0.341371	0.34264	0.346447	0.319797	0.285533	0.252538	0.257614	0.31599	0.288071	0.275381	0.274112	0.266497	0.218274
AJ417719_Necator_americanus_ND1	0.515228	0.506345	0.520305	0.519036	0.478426	0.524112	0.527919	0.517766	0.531726	0.543147	0.540609	0.521574	0.541878	0.299492	0.318528	0.309645	0.318528	0.31599	0.23731	0.238579	0.229695	0.228426	0.233503	0.248731	0.238579	0.252538	0.253807	0.255076	0.252538	0.274112	0.272843	0.260152	0.32868	0.343909	0.341371	0.322335	0.338832	0.347716	0.32868	0.298223	0.270305	0.252538	0.266497	0.304569	0.258883	0.266497	0.239848	0.26269	0.214467
AJ417718_Ancylostoma_duodenale_ND1	0.506345	0.508883	0.515228	0.52665	0.482234	0.519036	0.524112	0.527919	0.527919	0.527919	0.531726	0.520305	0.52665	0.314721	0.310914	0.310914	0.312183	0.318528	0.233503	0.234772	0.222081	0.220812	0.224619	0.248731	0.244924	0.251269	0.242386	0.246193	0.260152	0.26269	0.270305	0.260152	0.331218	0.341371	0.337563	0.329949	0.337563	0.326142	0.321066	0.28934	0.265228	0.257614	0.247462	0.305838	0.275381	0.265228	0.247462	0.270305	0.229695
NC035142_Ancylostoma_ceylanicum_ND1	0.492386	0.496193	0.51269	0.511421	0.467005	0.494924	0.510152	0.498731	0.501269	0.519036	0.520305	0.492386	0.517766	0.32868	0.348985	0.319797	0.310914	0.351523	0.236041	0.23731	0.23731	0.236041	0.239848	0.267766	0.263959	0.263959	0.261421	0.26269	0.270305	0.286802	0.28934	0.298223	0.362944	0.366751	0.357868	0.351523	0.350254	0.338832	0.34264	0.324873	0.284264	0.258883	0.271574	0.295685	0.282995	0.27665	0.272843	0.277919	0.214467
NC034289_Ancylostoma_tubaeforme_ND1	0.510152	0.498731	0.517766	0.524112	0.482234	0.521574	0.529188	0.525381	0.530457	0.538071	0.540609	0.522843	0.535533	0.305838	0.313452	0.300761	0.303299	0.307107	0.217005	0.218274	0.219543	0.218274	0.222081	0.241117	0.23731	0.251269	0.244924	0.248731	0.247462	0.256345	0.26269	0.256345	0.324873	0.341371	0.329949	0.324873	0.332487	0.327411	0.322335	0.293147	0.261421	0.247462	0.241117	0.298223	0.255076	0.253807	0.242386	0.246193	0.219543
GQ888717_Strongylus_vulgaris_ND1	0.520305	0.519036	0.527919	0.524112	0.494924	0.534264	0.543147	0.532995	0.549492	0.550761	0.553299	0.53934	0.549492	0.318528	0.326142	0.314721	0.323604	0.340102	0.26269	0.263959	0.25	0.248731	0.252538	0.28934	0.275381	0.263959	0.279188	0.282995	0.274112	0.295685	0.299492	0.293147	0.370558	0.369289	0.361675	0.360406	0.362944	0.366751	0.352792	0.333756	0.304569	0.293147	0.295685	0.324873	0.28934	0.298223	0.286802	0.28934	0.239848
NC026868_Strongylus_equinus_ND1	0.501269	0.508883	0.527919	0.516497	0.488579	0.517766	0.527919	0.524112	0.531726	0.532995	0.536802	0.524112	0.532995	0.308376	0.310914	0.314721	0.318528	0.321066	0.22335	0.224619	0.239848	0.238579	0.242386	0.260152	0.261421	0.26269	0.25	0.253807	0.246193	0.255076	0.275381	0.272843	0.341371	0.364213	0.35533	0.346447	0.347716	0.341371	0.321066	0.308376	0.294416	0.261421	0.26269	0.314721	0.284264	0.271574	0.26269	0.265228	0.222081
AP017707_Fasciola_hepatica_ND1	0.554569	0.564721	0.583756	0.601523	0.554569	0.623096	0.611675	0.615482	0.621827	0.621827	0.642132	0.61802	0.61802	0.441624	0.446701	0.437817	0.465736	0.440355	0.463198	0.464467	0.446701	0.445431	0.44797	0.464467	0.472081	0.477157	0.482234	0.486041	0.465736	0.483503	0.482234	0.480964	0.444162	0.437817	0.436548	0.445431	0.442893	0.441624	0.430203	0.440355	0.502538	0.491117	0.470812	0.475888	0.436548	0.449239	0.432741	0.449239	0.507614
DQ157222_Schistosoma_haematobium_ND1	0.582487	0.559645	0.563452	0.576142	0.55203	0.57868	0.57868	0.587563	0.597716	0.591371	0.591371	0.588832	0.585025	0.507614	0.505076	0.51269	0.493655	0.511421	0.519036	0.520305	0.511421	0.510152	0.513959	0.527919	0.538071	0.529188	0.530457	0.531726	0.525381	0.532995	0.521574	0.534264	0.510152	0.501269	0.502538	0.501269	0.502538	0.506345	0.510152	0.510152	0.53934	0.511421	0.531726	0.529188	0.530457	0.527919	0.519036	0.530457	0.524112
NC002545_Schistosoma_mansoni_ND1	0.591371	0.581218	0.588832	0.593909	0.555838	0.611675	0.611675	0.616751	0.621827	0.61802	0.633249	0.621827	0.609137	0.467005	0.464467	0.467005	0.486041	0.463198	0.47335	0.474619	0.480964	0.479695	0.483503	0.497462	0.496193	0.494924	0.498731	0.5	0.503807	0.511421	0.488579	0.491117	0.464467	0.469543	0.469543	0.46066	0.469543	0.463198	0.472081	0.467005	0.506345	0.496193	0.493655	0.494924	0.507614	0.483503	0.494924	0.480964	0.516497
NC024025_Fasciola_gigantica_ND1	0.569797	0.573604	0.585025	0.60533	0.56599	0.633249	0.626904	0.630711	0.63198	0.625635	0.647208	0.629442	0.628173	0.437817	0.442893	0.435279	0.46066	0.437817	0.469543	0.470812	0.458122	0.456853	0.459391	0.465736	0.477157	0.477157	0.482234	0.486041	0.47335	0.489848	0.488579	0.491117	0.436548	0.432741	0.435279	0.440355	0.44797	0.454315	0.439086	0.444162	0.507614	0.510152	0.479695	0.486041	0.440355	0.446701	0.439086	0.458122	0.515228
[truncated: 18 more columns]

## Sheet: 18S
Table S8A: Cestode genetic distance values for 18S rRNA gene
KF218251_Diphyllobothrium_latum_18S
DQ768156_Diphyllobothrium_latum_18S	0
AB512013_Diphyllobothrium_nihonkaiense_18S	0	0
AM408316_Diphyllobothrium_nihonkaiense_18S	0	0	0
AF124459_Diphyllobothrium_stemmacephalum_18S	0.00494743	0.00494743	0.00494743	0.00494743
KY552793_Diphyllobothrium_stemmacephalum_18S	0.00309215	0.00309215	0.00309215	0.00309215	0.00185529
KY552802_Spirometra_erinaceieuropaei_18S	0.00556586	0.00556586	0.00556586	0.00556586	0.00803958	0.00618429
D64072_Spirometra_erinaceieuropaei_18S	0.00680272	0.00680272	0.00680272	0.00680272	0.00927644	0.00742115	0.00123686
AB731615_Taenia_solium_18S	0.0612245	0.0612245	0.0612245	0.0612245	0.0612245	0.0593692	0.0581323	0.0593692
GQ260091_Taenia_solium_18S	0.0612245	0.0612245	0.0612245	0.0612245	0.0612245	0.0593692	0.0581323	0.0593692	0.000618429
JQ609338_Taenia_saginata_18S	0.0643166	0.0643166	0.0643166	0.0643166	0.0655535	0.0636982	0.0624613	0.0636982	0.0179344	0.017316
AB731616_Taenia_saginata_18S	0.0618429	0.0618429	0.0618429	0.0618429	0.0630798	0.0612245	0.0599876	0.0612245	0.0154607	0.0148423	0.00494743
AB731617_Taenia_asiatica_18S	0.0599876	0.0599876	0.0599876	0.0599876	0.0612245	0.0593692	0.0581323	0.0593692	0.0136054	0.012987	0.00556586	0.00309215
GQ260088_Taenia_asiatica_18S	0.0606061	0.0606061	0.0606061	0.0606061	0.0618429	0.0599876	0.0587508	0.0599876	0.0154607	0.0148423	0.00742115	0.00494743	0.00185529
AB731621_Taenia_multiceps_18S	0.0618429	0.0618429	0.0618429	0.0618429	0.0630798	0.0612245	0.0599876	0.0612245	0.0142239	0.0136054	0.0123686	0.00989487	0.00803958	0.00989487
GQ260089_Taenia_multiceps_18S	0.0630798	0.0630798	0.0630798	0.0630798	0.0643166	0.0624613	0.0618429	0.0630798	0.0148423	0.0142239	0.0142239	0.0117502	0.00989487	0.0117502	0.00309215
JQ609339_Taenia_pisiformis_18S	0.0606061	0.0606061	0.0606061	0.0606061	0.0630798	0.0612245	0.0606061	0.0618429	0.025974	0.0253556	0.0364873	0.0340136	0.0309215	0.0327767	0.0327767	0.0333952
AB731619_Taenia_hydatigena_18S	0.0587508	0.0587508	0.0587508	0.0587508	0.0599876	0.0581323	0.0568955	0.0581323	0.0154607	0.0148423	0.0241187	0.021645	0.0197897	0.021645	0.0197897	0.0210266	0.0185529
GQ260090_Taenia_hydatigena_18S	0.0599876	0.0599876	0.0599876	0.0599876	0.0612245	0.0593692	0.0581323	0.0593692	0.0166976	0.0160792	0.0253556	0.0228819	0.0210266	0.0228819	0.0210266	0.0222635	0.0197897	0.00123686
AB731618_Taenia_crassiceps_18S	0.0630798	0.0630798	0.0630798	0.0630798	0.0643166	0.0624613	0.0599876	0.0612245	0.0204082	0.0197897	0.0290662	0.0265925	0.0235003	0.0253556	0.0253556	0.025974	0.0278293	0.0222635	0.0235003
JQ609340_Taenia_taeniaeformis_18S	0.0655535	0.0655535	0.0655535	0.0655535	0.0655535	0.0636982	0.0624613	0.0636982	0.0321583	0.0315399	0.0426716	0.0401979	0.0371058	0.0377242	0.038961	0.0395795	0.0408163	0.034632	0.0358689	0.0352505
AB731629_Taenia_taeniaeformis_18S	0.0599876	0.0599876	0.0599876	0.0599876	0.0606061	0.0587508	0.0575139	0.0587508	0.0272109	0.0265925	0.038961	0.0364873	0.0333952	0.0340136	0.0340136	0.034632	0.0364873	0.0309215	0.0321583	0.030303	0.0142239
AB731634_Echinococcus_multilocularis_18S	0.0742115	0.0742115	0.0742115	0.0742115	0.0773036	0.0754484	0.0729746	0.0742115	0.0488559	0.0482375	0.0575139	0.0550402	0.0519481	0.0525665	0.0538033	0.0544218	0.0500928	0.0445269	0.0457638	0.0531849	0.0538033	0.0451453
AB731639_Echinococcus_granulosus_18S	0.0729746	0.0729746	0.0729746	0.0729746	0.0760668	0.0742115	0.0729746	0.0742115	0.0414348	0.0420532	0.0500928	0.047619	0.0457638	0.047619	0.0463822	0.0470006	0.0463822	0.038961	0.0401979	0.0494743	0.0538033	0.0451453	0.0197897
GQ260092_Echinococcus_granulosus_18S	0.0723562	0.0723562	0.0723562	0.0723562	0.0754484	0.0735931	0.0723562	0.0735931	0.0426716	0.0420532	0.0500928	0.047619	0.0457638	0.047619	0.0463822	0.0470006	0.0470006	0.0395795	0.0408163	0.0488559	0.0531849	0.0445269	0.0210266	0.00618429
AB731640_Echinococcus_equinus_18S	0.0717378	0.0717378	0.0717378	0.0717378	0.0748299	0.0729746	0.0717378	0.0729746	0.0408163	0.0401979	0.0482375	0.0457638	0.0439085	0.0457638	0.0445269	0.0451453	0.0439085	0.0371058	0.0383426	0.0482375	0.0525665	0.0439085	0.0222635	0.0123686	0.0123686
AB731642_Echinococcus_canadensis_18S	0.0717378	0.0717378	0.0717378	0.0717378	0.0748299	0.0729746	0.0705009	0.0717378	0.0408163	0.0401979	0.0482375	0.0470006	0.0439085	0.0457638	0.0457638	0.0463822	0.04329	0.0371058	0.0383426	0.0463822	0.0494743	0.0408163	0.0185529	0.0136054	0.0136054	0.0136054
AB731641_Echinococcus_ortleppi_18S	0.0735931	0.0735931	0.0735931	0.0735931	0.0766852	0.0748299	0.0723562	0.0735931	0.0426716	0.0420532	0.0500928	0.0488559	0.0457638	0.047619	0.047619	0.0482375	0.0451453	0.038961	0.0401979	0.0482375	0.0513296	0.0426716	0.0204082	0.0154607	0.0154607	0.0154607	0.004329
AB731636_Echinococcus_vogeli_18S	0.0698825	0.0698825	0.0698825	0.0698825	0.0729746	0.0711194	0.0686456	0.0698825	0.0383426	0.0377242	0.0470006	0.0445269	0.0414348	0.04329	0.0420532	0.0426716	0.0420532	0.0358689	0.0371058	0.0451453	0.0488559	0.038961	0.0222635	0.0166976	0.0154607	0.0185529	0.0111317	0.0142239
AB731635_Echinococcus_shiquicus_18S	0.0766852	0.0766852	0.0766852	0.0766852	0.0779221	0.0760668	0.0742115	0.0754484	0.0414348	0.0408163	0.0500928	0.047619	0.0445269	0.0463822	0.0463822	0.0470006	0.0470006	0.0401979	0.0414348	0.0488559	0.0519481	0.0439085	0.0197897	0.0204082	0.0204082	0.021645	0.0166976	0.0185529	0.0204082
AB731637_Echinococcus_oligarthrus_18S	0.0760668	0.0760668	0.0760668	0.0760668	0.0785405	0.0766852	0.0748299	0.0760668	0.0463822	0.0457638	0.0550402	0.0525665	0.0507112	0.0525665	0.0500928	0.0519481	0.0488559	0.0420532	0.04329	0.0538033	0.0575139	0.0488559	0.0321583	0.025974	0.0247372	0.025974	0.0235003	0.0253556	0.0222635	0.030303
JX310720_Hymenolepis_diminuta_18S	0.0630798	0.0630798	0.0630798	0.0630798	0.0636982	0.0618429	0.0612245	0.0624613	0.0525665	0.0519481	0.0624613	0.0599876	0.0581323	0.0587508	0.0581323	0.0593692	0.0562771	0.0538033	0.0550402	0.0568955	0.0630798	0.0581323	0.0742115	0.0742115	0.0742115	0.0717378	0.0711194	0.0729746	0.0698825	0.0754484	0.0766852
AF124475_Hymenolepis_diminuta_18S	0.0649351	0.0649351	0.0649351	0.0649351	0.0655535	0.0636982	0.0630798	0.0643166	0.0556586	0.0550402	0.0655535	0.0630798	0.0612245	0.0618429	0.0612245	0.0624613	0.0581323	0.0568955	0.0581323	0.0593692	0.0649351	0.0599876	0.0773036	0.0773036	0.0773036	0.0742115	0.0742115	0.0760668	0.0729746	0.0785405	0.0797774	0.00309215
AY193875_Hymenolepis_nana_18S	0.0612245	0.0612245	0.0612245	0.0612245	0.0624613	0.0606061	0.0593692	0.0606061	0.0513296	0.0507112	0.0599876	0.0575139	0.0562771	0.0568955	0.0556586	0.0568955	0.0568955	0.0531849	0.0544218	0.0562771	0.0618429	0.0544218	0.0723562	0.0698825	0.0698825	0.0674088	0.0674088	0.0692641	0.0661719	0.0717378	0.0723562	0.0160792	0.0191713
AB731643_Dipylidium_caninum_18S	0.0661719	0.0661719	0.0661719	0.0661719	0.0680272	0.0661719	0.0655535	0.0667904	0.0538033	0.0531849	0.0575139	0.0550402	0.0531849	0.0550402	0.0519481	0.0531849	0.0538033	0.0494743	0.0507112	0.0531849	0.0618429	0.0544218	0.0636982	0.0587508	0.0587508	0.0575139	0.0581323	0.0599876	0.0556586	0.0612245	0.0606061	0.0618429	0.0636982	0.0612245
AF124460_Schistocephalus_solidus_18S	0.00927644	0.00927644	0.00927644	0.00927644	0.00927644	0.00742115	0.00618429	0.00742115	0.0587508	0.0587508	0.0643166	0.0618429	0.0599876	0.0606061	0.0618429	0.0630798	0.0618429	0.0575139	0.0587508	0.0606061	0.0630798	0.0581323	0.0748299	0.0748299	0.0742115	0.0735931	0.0723562	0.0742115	0.0705009	0.0760668	0.0766852	0.0612245	0.0630798	0.0587508	0.0667904
AJ243681_Gigantolina_magna_18S	0.101422	0.101422	0.101422	0.101422	0.102041	0.100186	0.100804	0.102041	0.108844	0.108844	0.112554	0.11008	0.106988	0.108225	0.111317	0.113173	0.109462	0.10637	0.107607	0.110699	0.11812	0.111936	0.123067	0.120594	0.120594	0.118738	0.118738	0.119357	0.11812	0.119975	0.120594	0.116265	0.11812	0.113173	0.112554	0.101422
AF286978_Breviscolex_orientalis_18S	0.0414348	0.0414348	0.0414348	0.0414348	0.0414348	0.0395795	0.0401979	0.0414348	0.0748299	0.0748299	0.0803958	0.0779221	0.0754484	0.0760668	0.0773036	0.0785405	0.0754484	0.0735931	0.0748299	0.0760668	0.0785405	0.0742115	0.0853432	0.0871985	0.0865801	0.0834879	0.0847248	0.0865801	0.0822511	0.0871985	0.0871985	0.0735931	0.0754484	0.0705009	0.0760668	0.0383426	0.113791
JQ034137_Caryophyllaeus_brachycollis_18S	0.0451453	0.0451453	0.0451453	0.0451453	0.0463822	0.0445269	0.0445269	0.0457638	0.0766852	0.0766852	0.0822511	0.0797774	0.0773036	0.0779221	0.0791589	0.0803958	0.0748299	0.0735931	0.0748299	0.0785405	0.0810142	0.0766852	0.0865801	0.0890538	0.0884354	0.0853432	0.0865801	0.0884354	0.0847248	0.0871985	0.0896722	0.0766852	0.0785405	0.0717378	0.0785405	0.0439085	0.113791	0.0111317
AF286987_Nippotaenia_chaenogobii_18S	0.0568955	0.0568955	0.0568955	0.0568955	0.0587508	0.0568955	0.0556586	0.0568955	0.0513296	0.0507112	0.0575139	0.0550402	0.0525665	0.0544218	0.0550402	0.0568955	0.0525665	0.0513296	0.0525665	0.0575139	0.0624613	0.0562771	0.0661719	0.0643166	0.0643166	0.0618429	0.0606061	0.0624613	0.0587508	0.0630798	0.0667904	0.0556586	0.0575139	0.0544218	0.0525665	0.0568955	0.113791	0.0667904	0.0686456
AF267293_Gangesia_parasiluri_18S	0.0439085	0.0439085	0.0439085	0.0439085	0.0457638	0.0439085	0.0414348	0.0426716	0.0525665	0.0519481	0.0618429	0.0593692	0.0568955	0.0587508	0.0587508	0.0599876	0.0556586	0.0500928	0.0513296	0.0550402	0.0636982	0.0575139	0.0686456	0.0667904	0.0661719	0.0674088	0.0649351	0.0667904	0.0636982	0.0692641	0.0698825	0.0562771	0.0593692	0.0550402	0.0562771	0.0420532	0.107607	0.0568955	0.0587508	0.0439085
AF286996_Clistobothrium_montaukensis_18S	0.0395795	0.0395795	0.0395795	0.0395795	0.0395795	0.0377242	0.0377242	0.038961	0.0550402	0.0544218	0.0618429	0.0593692	0.0568955	0.0587508	0.0599876	0.0612245	0.0519481	0.0513296	0.0525665	0.0538033	0.0587508	0.0531849	0.0686456	0.0674088	0.0667904	0.0661719	0.0630798	0.0649351	0.0624613	0.0674088	0.0655535	0.0507112	0.0525665	0.0507112	0.0519481	0.0364873	0.101422	0.0494743	0.0519481	0.0426716	0.0278293
AF124476_Rhinebothrium_maccallumi_18S	0.0470006	0.0470006	0.0470006	0.0470006	0.047619	0.0457638	0.0445269	0.0457638	0.0538033	0.0531849	0.0612245	0.0587508	0.0562771	0.0581323	0.0568955	0.0581323	0.0538033	0.0500928	0.0513296	0.0562771	0.0581323	0.0531849	0.0686456	0.0661719	0.0655535	0.0649351	0.0624613	0.0643166	0.0618429	0.0667904	0.0686456	0.0538033	0.0556586	0.0519481	0.0624613	0.04329	0.10637	0.0581323	0.0618429	0.0507112	0.0408163	0.0333952
AB699091_Trichuris_trichiura_18S	0.24799	0.24799	0.24799	0.24799	0.248609	0.246753	0.24799	0.249227	0.246753	0.246135	0.251701	0.249845	0.248609	0.249227	0.248609	0.250464	0.250464	0.24799	0.249227	0.24799	0.249845	0.24428	0.241187	0.245516	0.244898	0.245516	0.243043	0.241806	0.243043	0.239332	0.244898	0.243661	0.246135	0.241187	0.241806	0.24799	0.259122	0.254793	0.253556	0.249845	0.24428	0.245516	0.243661
Table S8B: Trematode genetic distance values for 18S rRNA gene
JF823987_Opisthorchis_viverrini_18S
AF229852_Clonorchis_sinensis_18S	0.00517598
JF314771_Metorchis_orientalis_18S	0.0010352	0.00414079
AY222121_Amphimerus_ovalis_18S	0.0113872	0.0144928	0.010352
HM004213_Haplorchis_taichui_18S	0.0186335	0.0196687	0.0175983	0.0258799
HM004208_Haplorchis_yokogawai_18S	0.0196687	0.0207039	0.0186335	0.0269151	0.00517598
HM004196_Haplorchis_pumilio_18S	0.0217391	0.0227743	0.0207039	0.0289855	0.00724638	0.00828157
AY222132_Echinostoma_revolutum_18S	0.0465839	0.0486542	0.0455487	0.0496894	0.0496894	0.0507246	0.0517598
FJ380226_Echinostoma_paraensei_18S	0.047619	0.0496894	0.0465839	0.0507246	0.0507246	0.0517598	0.052795	0.0010352
L06567_Echinostoma_caproni_18S	0.0496894	0.0517598	0.0486542	0.052795	0.052795	0.0538302	0.0548654	0.00310559	0.00414079
AJ004969_Fasciola_hepatica_18S	0.0445135	0.0486542	0.0455487	0.0496894	0.0496894	0.0496894	0.0517598	0.00828157	0.00931677	0.0113872
AJ011942_Fasciola_gigantica_18S	0.0424431	0.0465839	0.0434783	0.047619	0.047619	0.047619	0.0496894	0.00621118	0.00724638	0.00931677	0.00207039
L06668_Fasciolopsis_buski_18S	0.047619	0.0496894	0.0465839	0.0507246	0.0496894	0.0507246	0.0517598	0.00724638	0.00828157	0.010352	0.00931677	0.00724638
LT855188_Paragonimus_heterotremus_18S	0.0372671	0.0393375	0.0362319	0.0414079	0.0383023	0.0403727	0.0434783	0.0403727	0.0414079	0.0434783	0.0424431	0.0403727	0.0424431
AY222140_Paragonimus_westermani_18S	0.0383023	0.0414079	0.0383023	0.0434783	0.0403727	0.0424431	0.0434783	0.0434783	0.0445135	0.0465839	0.0445135	0.0424431	0.0455487	0.00414079
HM004210_Paragonimus_pseudoheterotremus_18S	0.0372671	0.0393375	0.0362319	0.0414079	0.0383023	0.0403727	0.0434783	0.0403727	0.0414079	0.0434783	0.0424431	0.0403727	0.0424431	0	0.00414079
HQ900670_Paragonimus_kellicotti_18S	0.0403727	0.0424431	0.0393375	0.0424431	0.0414079	0.0434783	0.0465839	0.0414079	0.0424431	0.0445135	0.0434783	0.0414079	0.0434783	0.00310559	0.00724638	0.00310559
AY222143_Lyperosomum_collurionis_18S	0.047619	0.0496894	0.0465839	0.047619	0.0465839	0.047619	0.0465839	0.047619	0.0486542	0.0496894	0.0486542	0.0465839	0.047619	0.0331263	0.0341615	0.0331263	0.0341615
Y11236_Dicrocoelium_dendriticum_18S	0.0434783	0.0455487	0.0424431	0.0414079	0.0434783	0.0455487	0.0465839	0.0445135	0.0455487	0.047619	0.0455487	0.0434783	0.0445135	0.0300207	0.0341615	0.0300207	0.0310559	0.0134576
DQ354363_Schistosoma_intercalatum_18S	0.0724638	0.0766046	0.0724638	0.0776398	0.073499	0.0724638	0.0755694	0.0714286	0.0724638	0.0745342	0.0745342	0.0724638	0.0755694	0.0693582	0.0724638	0.0693582	0.0703934	0.0766046	0.0755694
JQ408706_Schistosoma_incognitum_18S	0.0693582	0.0714286	0.0693582	0.0745342	0.068323	0.0672878	0.0703934	0.0672878	0.068323	0.0703934	0.0703934	0.068323	0.0714286	0.0641822	0.0672878	0.0641822	0.0652174	0.0714286	0.0703934	0.00931677
AY318828_Schistosoma_bovis_18S	0.0703934	0.0745342	0.0703934	0.0755694	0.073499	0.0724638	0.0755694	0.0693582	0.0703934	0.0724638	0.0724638	0.0703934	0.073499	0.0672878	0.0703934	0.0672878	0.068323	0.0745342	0.073499	0.00207039	0.00931677
AY157237_Schistosoma_mattheei_18S	0.0714286	0.0755694	0.0714286	0.0766046	0.0724638	0.0714286	0.0745342	0.0703934	0.0714286	0.073499	0.073499	0.0714286	0.0745342	0.068323	0.0714286	0.068323	0.0693582	0.0755694	0.0745342	0.0010352	0.00828157	0.0010352
AY157229_Schistosoma_incognitum_18S	0.0672878	0.0693582	0.0672878	0.0724638	0.0662526	0.0652174	0.0703934	0.0672878	0.068323	0.0703934	0.0703934	0.068323	0.0714286	0.0621118	0.0652174	0.0621118	0.063147	0.0693582	0.068323	0.00931677	0.00207039	0.00931677	0.00828157
AY157228_Schistosoma_mekongi_18S	0.0745342	0.0766046	0.0745342	0.0797101	0.073499	0.0724638	0.0714286	0.0693582	0.0703934	0.0714286	0.0724638	0.0703934	0.0724638	0.0714286	0.0745342	0.0714286	0.0703934	0.0703934	0.0714286	0.0196687	0.0144928	0.0196687	0.0186335	0.0144928
AY157226_Schistosoma_japonicum_18S	0.073499	0.0755694	0.073499	0.0786749	0.0724638	0.0714286	0.0703934	0.0703934	0.0714286	0.0724638	0.073499	0.0714286	0.073499	0.0703934	0.073499	0.0703934	0.0693582	0.0693582	0.0724638	0.0186335	0.0134576	0.0186335	0.0175983	0.0134576	0.00310559
U65657_Schistosoma_mansoni_18S	0.0703934	0.0724638	0.0703934	0.0755694	0.068323	0.068323	0.0714286	0.068323	0.0693582	0.0714286	0.0714286	0.0693582	0.0724638	0.0641822	0.0672878	0.0641822	0.0652174	0.073499	0.0724638	0.0113872	0.00621118	0.0113872	0.010352	0.00621118	0.0165631	0.015528
AY222090_Diplostomum_phoxini_18S	0.068323	0.0714286	0.0693582	0.073499	0.0652174	0.0652174	0.0693582	0.0672878	0.068323	0.0703934	0.0693582	0.0672878	0.0693582	0.0600414	0.0621118	0.0600414	0.063147	0.0745342	0.0755694	0.0621118	0.0569358	0.0621118	0.0610766	0.0559006	0.0641822	0.063147	0.0569358
AY245764_Diplostomum_compactum_18S	0.0724638	0.073499	0.0714286	0.0714286	0.0672878	0.0672878	0.0703934	0.068323	0.068323	0.0714286	0.0724638	0.0703934	0.0703934	0.0672878	0.0703934	0.0672878	0.068323	0.073499	0.0766046	0.0693582	0.0641822	0.0693582	0.068323	0.0641822	0.0693582	0.068323	0.0641822	0.0175983
AY245761_Diplostomum_spathaceum_18S	0.0714286	0.0724638	0.0703934	0.0703934	0.0662526	0.0662526	0.0693582	0.0672878	0.0672878	0.0703934	0.0714286	0.0693582	0.0693582	0.0662526	0.0693582	0.0662526	0.0672878	0.0724638	0.0755694	0.068323	0.063147	0.068323	0.0672878	0.063147	0.068323	0.0672878	0.063147	0.0165631	0.00310559
AJ287503_Diplostomum_phoxini_18S	0.068323	0.0714286	0.0693582	0.073499	0.0652174	0.0652174	0.0693582	0.0672878	0.068323	0.0703934	0.0693582	0.0672878	0.0693582	0.0600414	0.0621118	0.0600414	0.063147	0.0745342	0.0755694	0.0621118	0.0569358	0.0621118	0.0610766	0.0559006	0.0641822	0.063147	0.0569358	0	0.0175983	0.0165631
MF398349_Clinostomum_tataxumui_18S	0.0672878	0.0703934	0.0662526	0.0724638	0.0652174	0.0652174	0.0693582	0.068323	0.0672878	0.0714286	0.0745342	0.0724638	0.0693582	0.0662526	0.0693582	0.0662526	0.0693582	0.0745342	0.073499	0.0538302	0.0507246	0.0538302	0.052795	0.0486542	0.057971	0.0569358	0.052795	0.057971	0.0652174	0.0641822	0.057971
MF398350_Clinostomum_marginatum_18S	0.068323	0.073499	0.0693582	0.0755694	0.068323	0.068323	0.0724638	0.0693582	0.068323	0.0724638	0.073499	0.0714286	0.0703934	0.0693582	0.0714286	0.0693582	0.0724638	0.0755694	0.0766046	0.052795	0.0496894	0.052795	0.0517598	0.047619	0.0569358	0.0559006	0.0517598	0.0569358	0.0662526	0.0652174	0.0569358	0.00414079
AB699091_Trichuris_trichiura_18S	0.249482	0.251553	0.248447	0.251553	0.247412	0.248447	0.248447	0.245342	0.246377	0.248447	0.249482	0.247412	0.244306	0.248447	0.251553	0.248447	0.251553	0.251553	0.247412	0.253623	0.253623	0.253623	0.254658	0.254658	0.256729	0.254658	0.253623	0.249482	0.250518	0.250518	0.249482	0.254658	0.255694
Table S8C: Nematode genetic distance values for 18S rRNA gene
AB699091_Trichuris_trichiura
HF586905_Trichuris_suis	0.00767754
HF586911_Trichuris_ovis	0.0211132	0.0172745
HF586910_Trichuris_discolor	0.0211132	0.0172745	0
HF586907_Trichuris_muris	0.0278311	0.0239923	0.0182342	0.0182342
MF628272_Trichinella_patagoniensis	0.119962	0.120921	0.117083	0.117083	0.120921
U60231_Trichinella_spiralis	0.119002	0.119962	0.116123	0.116123	0.119962	0.000959693
AY851259_Trichinella_murrelli	0.121881	0.122841	0.119002	0.119002	0.122841	0.00191939	0.00287908
AY851261_Trichinella_nelsoni	0.121881	0.1238	0.119002	0.119002	0.120921	0.00479846	0.00575816	0.00287908
AY851264_Trichinella_zimbabwensis	0.119002	0.120921	0.116123	0.116123	0.119962	0.00287908	0.00383877	0.00479846	0.00575816
AY851258_Trichinella_pseudospiralis	0.120921	0.122841	0.118042	0.118042	0.121881	0.00479846	0.00575816	0.00287908	0.00383877	0.00191939
AY851257_Trichinella_britovi	0.121881	0.122841	0.119002	0.119002	0.122841	0.00191939	0.00287908	0	0.00287908	0.00479846	0.00287908
AY851263_Trichinella_papuae	0.119002	0.120921	0.116123	0.116123	0.119962	0.00287908	0.00383877	0.00479846	0.00575816	0	0.00191939	0.00479846
HQ646164_Enterobius_vermicularis	0.210173	0.209213	0.214971	0.214971	0.212092	0.182342	0.183301	0.184261	0.185221	0.181382	0.183301	0.184261	0.181382
KU180664_Oxyuris_equi	0.205374	0.206334	0.204415	0.204415	0.199616	0.174664	0.175624	0.176583	0.175624	0.172745	0.174664	0.176583	0.172745	0.0614203
EF464554_Syphacia_obvelata	0.213052	0.214012	0.214971	0.214971	0.212092	0.176583	0.177543	0.178503	0.178503	0.174664	0.176583	0.178503	0.174664	0.0690979	0.0537428
EF464553_Syphacia_muris	0.210173	0.209213	0.209213	0.209213	0.205374	0.177543	0.178503	0.179463	0.180422	0.175624	0.177543	0.179463	0.175624	0.0738964	0.0614203	0.0345489
MH215350_Aspiculuris_tetraptera	0.205374	0.206334	0.204415	0.204415	0.202495	0.172745	0.173704	0.174664	0.174664	0.170825	0.172745	0.174664	0.170825	0.0604607	0.0191939	0.0460653	0.0575816
U94378_Parascaris_equorum	0.207294	0.209213	0.210173	0.210173	0.208253	0.177543	0.178503	0.179463	0.180422	0.176583	0.178503	0.179463	0.176583	0.074856	0.0441459	0.06238	0.0758157	0.0383877
U94367_Ascaris_suum	0.206334	0.208253	0.209213	0.209213	0.207294	0.179463	0.180422	0.181382	0.182342	0.178503	0.180422	0.181382	0.178503	0.0758157	0.0412668	0.0614203	0.074856	0.0355086	0.00479846
U94366_Ascaris_lumbricoides	0.207294	0.209213	0.210173	0.210173	0.208253	0.180422	0.181382	0.182342	0.183301	0.179463	0.181382	0.182342	0.179463	0.0767754	0.0422265	0.06238	0.0758157	0.0364683	0.00575816	0.000959693
EF180059_Toxocara_cati	0.206334	0.208253	0.209213	0.209213	0.207294	0.180422	0.181382	0.182342	0.183301	0.179463	0.181382	0.182342	0.179463	0.0729367	0.0383877	0.0604607	0.0738964	0.0326296	0.00767754	0.00287908	0.00383877
U94382_Toxocara_canis	0.205374	0.207294	0.208253	0.208253	0.206334	0.180422	0.181382	0.182342	0.183301	0.179463	0.181382	0.182342	0.179463	0.0738964	0.0393474	0.0614203	0.074856	0.0335893	0.00863724	0.00383877	0.00479846	0.000959693
EF180082_Anisakis_pegreffi	0.206334	0.208253	0.209213	0.209213	0.207294	0.180422	0.181382	0.182342	0.183301	0.179463	0.181382	0.182342	0.179463	0.0738964	0.0393474	0.059501	0.074856	0.0335893	0.00863724	0.00383877	0.00479846	0.000959693	0.00191939
MF072711_Anisakis_simplex	0.206334	0.208253	0.209213	0.209213	0.207294	0.180422	0.181382	0.182342	0.183301	0.179463	0.181382	0.182342	0.179463	0.0738964	0.0393474	0.059501	0.074856	0.0335893	0.00863724	0.00383877	0.00479846	0.000959693	0.00191939	0
DQ503462_Heterakis_gallinarum	0.212092	0.213052	0.212092	0.212092	0.210173	0.18906	0.190019	0.190979	0.190979	0.1881	0.190019	0.190979	0.1881	0.0882917	0.0556622	0.074856	0.0892514	0.0537428	0.0441459	0.0431862	0.0441459	0.0422265	0.0412668	0.0431862	0.0431862
AF182647_Dirofilaria_immitis	0.204415	0.206334	0.205374	0.205374	0.204415	0.182342	0.183301	0.184261	0.184261	0.181382	0.183301	0.184261	0.181382	0.0834933	0.0604607	0.0767754	0.084453	0.0556622	0.0460653	0.0431862	0.0441459	0.0403071	0.0403071	0.0412668	0.0412668	0.0652591
XR002251421_Loa_loa	0.198656	0.200576	0.199616	0.199616	0.196737	0.181382	0.182342	0.183301	0.182342	0.180422	0.182342	0.183301	0.180422	0.0786948	0.0508637	0.0681382	0.0777351	0.047025	0.0326296	0.0297505	0.0307102	0.0287908	0.0297505	0.0297505	0.0297505	0.0556622	0.0201536
AY843438_Wuchereria_bancrofti	0.200576	0.202495	0.201536	0.201536	0.199616	0.181382	0.182342	0.183301	0.183301	0.180422	0.182342	0.183301	0.180422	0.0786948	0.0518234	0.0700576	0.0777351	0.047025	0.0326296	0.0297505	0.0307102	0.0287908	0.0297505	0.0297505	0.0297505	0.0566219	0.0172745	0.00287908
AY947720_Dracunculus_medinensis	0.212092	0.213052	0.213052	0.213052	0.211132	0.1881	0.18906	0.190019	0.18906	0.18714	0.18906	0.190019	0.18714	0.0825336	0.0556622	0.0767754	0.0854127	0.0527831	0.0527831	0.049904	0.0508637	0.0479846	0.047025	0.0489443	0.0489443	0.0642994	0.0518234	0.047025	0.0460653
AB495389_Gongylonema_pulchrum_18S	0.200576	0.201536	0.201536	0.201536	0.200576	0.180422	0.181382	0.182342	0.183301	0.179463	0.181382	0.182342	0.179463	0.0796545	0.0547025	0.0681382	0.0729367	0.0489443	0.037428	0.0345489	0.0355086	0.0335893	0.0345489	0.0345489	0.0345489	0.06238	0.047025	0.0316699	0.0316699	0.0585413
Z96946_Gnathostoma_binucleatum	0.213052	0.214971	0.216891	0.216891	0.213052	0.175624	0.176583	0.177543	0.178503	0.175624	0.177543	0.177543	0.175624	0.0921305	0.0642994	0.0767754	0.0873321	0.0633397	0.06238	0.0575816	0.0585413	0.0566219	0.0575816	0.0575816	0.0575816	0.0834933	0.0796545	0.0690979	0.0681382	0.0806142	0.0633397
Z96948_Gnathostoma_turgidum_18S	0.212092	0.214012	0.214971	0.214971	0.212092	0.176583	0.177543	0.178503	0.179463	0.176583	0.178503	0.178503	0.176583	0.0911708	0.06238	0.0777351	0.0882917	0.0614203	0.0633397	0.0585413	0.059501	0.0556622	0.0566219	0.0566219	0.0566219	0.0825336	0.0786948	0.0681382	0.0671785	0.0786948	0.06238	0.00287908
Z96947_Gnathostoma_neoprocyonis_18S	0.212092	0.214012	0.215931	0.215931	0.212092	0.176583	0.177543	0.178503	0.179463	0.176583	0.178503	0.178503	0.176583	0.0892514	0.0614203	0.0777351	0.0882917	0.06238	0.0614203	0.0566219	0.0575816	0.0537428	0.0547025	0.0547025	0.0547025	0.0806142	0.0767754	0.0662188	0.0652591	0.0777351	0.06238	0.00287908	0.00191939
AB923886_Strongyloides_papillosus	0.279271	0.278311	0.276392	0.276392	0.278311	0.24952	0.25048	0.25144	0.25048	0.24856	0.25048	0.25144	0.24856	0.229367	0.227447	0.21977	0.225528	0.223608	0.226488	0.226488	0.227447	0.226488	0.226488	0.226488	0.226488	0.228407	0.216891	0.227447	0.226488	0.229367	0.229367	0.229367	0.229367	0.227447
AB923889_Strongyloides_ratti	0.28023	0.279271	0.279271	0.279271	0.28023	0.252399	0.253359	0.254319	0.253359	0.25144	0.253359	0.254319	0.25144	0.229367	0.228407	0.224568	0.231286	0.225528	0.228407	0.228407	0.229367	0.228407	0.228407	0.228407	0.228407	0.232246	0.215931	0.226488	0.225528	0.234165	0.229367	0.231286	0.231286	0.229367	0.0134357
AB923887_Strongyloides_venezuelensis	0.278311	0.277351	0.275432	0.275432	0.277351	0.24856	0.24952	0.25048	0.24952	0.247601	0.24952	0.25048	0.247601	0.228407	0.226488	0.21881	0.224568	0.222649	0.225528	0.225528	0.226488	0.225528	0.225528	0.225528	0.225528	0.229367	0.215931	0.226488	0.225528	0.230326	0.227447	0.228407	0.228407	0.226488	0.00575816	0.0134357
AB923888_Strongyloides_stercoralis_18S	0.28215	0.28119	0.28023	0.28023	0.28215	0.253359	0.254319	0.255278	0.254319	0.252399	0.254319	0.255278	0.252399	0.233205	0.229367	0.223608	0.227447	0.225528	0.228407	0.228407	0.229367	0.228407	0.228407	0.228407	0.228407	0.230326	0.221689	0.232246	0.231286	0.233205	0.234165	0.234165	0.234165	0.232246	0.0143954	0.0163148	0.0182342
AB923885_Parastrongyloides_trichosuri	0.274472	0.273512	0.276392	0.276392	0.276392	0.259117	0.260077	0.261036	0.260077	0.258157	0.260077	0.261036	0.258157	0.225528	0.21881	0.215931	0.224568	0.21785	0.21977	0.220729	0.221689	0.220729	0.221689	0.220729	0.220729	0.221689	0.21881	0.224568	0.223608	0.230326	0.222649	0.228407	0.228407	0.226488	0.0547025	0.0489443	0.0566219	0.0527831
AJ920356_Nippostrongylus_brasiliensis	0.216891	0.21785	0.21977	0.21977	0.21977	0.198656	0.199616	0.200576	0.200576	0.196737	0.198656	0.200576	0.196737	0.132438	0.1238	0.134357	0.136276	0.126679	0.12572	0.127639	0.128599	0.127639	0.126679	0.128599	0.128599	0.138196	0.138196	0.132438	0.131478	0.131478	0.127639	0.132438	0.131478	0.129559	0.228407	0.229367	0.228407	0.232246	0.229367
EF514914_Angiostrongylus_malaysiensis	0.216891	0.21785	0.21785	0.21785	0.216891	0.199616	0.200576	0.201536	0.201536	0.197697	0.199616	0.201536	0.197697	0.133397	0.12572	0.132438	0.137236	0.12476	0.122841	0.1238	0.12476	0.1238	0.122841	0.12476	0.12476	0.137236	0.136276	0.130518	0.129559	0.132438	0.128599	0.129559	0.128599	0.126679	0.223608	0.225528	0.222649	0.229367	0.227447	0.0201536
KX378964_Angiostrongylus_costaricensis	0.215931	0.216891	0.216891	0.216891	0.216891	0.198656	0.199616	0.200576	0.201536	0.196737	0.198656	0.200576	0.196737	0.132438	0.12476	0.132438	0.134357	0.12476	0.120921	0.121881	0.122841	0.121881	0.120921	0.122841	0.122841	0.138196	0.135317	0.129559	0.128599	0.131478	0.126679	0.129559	0.128599	0.126679	0.225528	0.227447	0.224568	0.231286	0.229367	0.0191939	0.00287908
AY295804_Angiostrongylus_cantonensis	0.21785	0.216891	0.216891	0.216891	0.215931	0.200576	0.201536	0.202495	0.202495	0.198656	0.200576	0.202495	0.198656	0.132438	0.12572	0.132438	0.136276	0.12476	0.122841	0.1238	0.12476	0.1238	0.122841	0.12476	0.12476	0.139155	0.136276	0.130518	0.129559	0.132438	0.128599	0.130518	0.129559	0.127639	0.225528	0.227447	0.224568	0.231286	0.229367	0.0191939	0.00287908	0.00191939
AJ920365_Angiostrongylus_vasorum_18S	0.216891	0.21785	0.21785	0.21785	0.216891	0.199616	0.200576	0.201536	0.201536	0.197697	0.199616	0.201536	0.197697	0.132438	0.12572	0.132438	0.134357	0.12476	0.122841	0.1238	0.12476	0.1238	0.122841	0.12476	0.12476	0.139155	0.136276	0.130518	0.129559	0.132438	0.126679	0.128599	0.127639	0.12572	0.225528	0.227447	0.224568	0.231286	0.229367	0.0182342	0.00287908	0.00191939	0.00191939
AJ920348_Necator_americanus	0.21977	0.220729	0.221689	0.221689	0.220729	0.201536	0.202495	0.203455	0.203455	0.199616	0.201536	0.203455	0.199616	0.135317	0.1238	0.133397	0.138196	0.12572	0.1238	0.12476	0.12572	0.12476	0.1238	0.12572	0.12572	0.139155	0.135317	0.129559	0.128599	0.133397	0.129559	0.131478	0.130518	0.128599	0.232246	0.233205	0.231286	0.235125	0.230326	0.012476	0.0191939	0.0182342	0.0182342	0.0182342
EU344798_Ancylostoma_duodenale	0.224568	0.225528	0.225528	0.225528	0.225528	0.205374	0.206334	0.207294	0.207294	0.203455	0.205374	0.207294	0.203455	0.139155	0.126679	0.137236	0.141075	0.129559	0.12572	0.126679	0.127639	0.126679	0.12572	0.127639	0.127639	0.142994	0.139155	0.133397	0.132438	0.136276	0.132438	0.134357	0.133397	0.131478	0.237044	0.238004	0.236084	0.240883	0.235125	0.0172745	0.0220729	0.0211132	0.0211132	0.0211132	0.012476
AJ920347_Ancylostoma_caninum_18S	0.220729	0.221689	0.222649	0.222649	0.221689	0.202495	0.203455	0.204415	0.204415	0.200576	0.202495	0.204415	0.200576	0.132438	0.120921	0.130518	0.134357	0.1238	0.119962	0.120921	0.121881	0.120921	0.119962	0.121881	0.121881	0.137236	0.133397	0.127639	0.126679	0.129559	0.12572	0.127639	0.126679	0.12476	0.231286	0.232246	0.230326	0.235125	0.230326	0.0105566	0.0153551	0.0143954	0.0143954	0.0143954	0.00575816	0.00671785
U65657_Schistosoma_mansoni	0.18618	0.185221	0.178503	0.178503	0.180422	0.175624	0.176583	0.177543	0.176583	0.174664	0.176583	0.177543	0.174664	0.207294	0.191939	0.198656	0.201536	0.193858	0.203455	0.202495	0.203455	0.201536	0.200576	0.202495	0.202495	0.201536	0.203455	0.198656	0.197697	0.204415	0.194818	0.203455	0.202495	0.202495	0.275432	0.278311	0.277351	0.28215	0.269674	0.213052	0.214012	0.213052	0.214012	0.214012	0.212092	0.21785	0.214012
Z11976_Schistosoma_haematobium	0.18906	0.1881	0.180422	0.180422	0.183301	0.179463	0.180422	0.181382	0.180422	0.178503	0.180422	0.181382	0.178503	0.208253	0.192898	0.199616	0.202495	0.194818	0.204415	0.203455	0.204415	0.202495	0.201536	0.203455	0.203455	0.202495	0.204415	0.199616	0.198656	0.206334	0.195777	0.203455	0.200576	0.202495	0.272553	0.275432	0.274472	0.279271	0.267754	0.213052	0.214012	0.213052	0.214012	0.214012	0.212092	0.21785	0.214012	0.00671785

## Sheet: 28S
Table S9A: Cestode genetic distance values for 28S rRNA gene
KY552817_Diphyllobothrium_latum_28S
DQ925326_Diphyllobothrium_latum_28S	0.00135685
LC312467_Diphyllobothrium_nihonkaiense_28S	0.0027137	0.00135685
KY552825_Diphyllobothrium_stemmacephalum_28S	0.0189959	0.0176391	0.0189959
KY552835_Spirometra_erinaceieuropaei_28S	0.0610583	0.0597015	0.0583446	0.0597015
HM138522_Hymenolepis_diminuta_28S	0.355495	0.354138	0.355495	0.354138	0.356852
KT026970_Hymenolepis_diminuta_28S	0.356852	0.355495	0.356852	0.355495	0.358209	0.00407056
KU748351_Hymenolepis_nana_28S	0.341927	0.34057	0.341927	0.337856	0.34464	0.0705563	0.0746269
LC064145_Hymenolepis_nana_28S	0.34057	0.339213	0.34057	0.336499	0.343284	0.0691995	0.07327	0.00135685
AF286908_Gigantolina_magna_28S	0.51289	0.511533	0.510176	0.511533	0.507463	0.492537	0.492537	0.483039	0.483039
JQ034117_Breviscolex_orientalis_28S	0.302578	0.301221	0.302578	0.303935	0.313433	0.305292	0.308005	0.299864	0.298507	0.478969
JQ034120_Caryophyllaeus_brachycollis_28S	0.489824	0.488467	0.48711	0.49118	0.492537	0.500678	0.502035	0.495251	0.495251	0.378562	0.447761
AF286933_Nippotaenia_chaenogobii_28S	0.327001	0.325645	0.327001	0.325645	0.328358	0.24152	0.244233	0.242877	0.24152	0.49118	0.240163	0.489824
JX477451_Gangesia_oligonchis_28S	0.298507	0.297151	0.298507	0.299864	0.291723	0.238806	0.237449	0.237449	0.236092	0.484396	0.236092	0.472185	0.181818
LC195134_Clistobothrium_montaukensis_28S	0.294437	0.29308	0.294437	0.295794	0.286296	0.24559	0.244233	0.248304	0.246947	0.48711	0.217096	0.466757	0.151967	0.112619
AF286962_Rhinebothrium_maccallumi_28S	0.306649	0.305292	0.306649	0.305292	0.313433	0.248304	0.251018	0.259159	0.257802	0.483039	0.226594	0.480326	0.17232	0.160109	0.127544
AF342803_Trichinella_spiralis_28S	0.609227	0.609227	0.609227	0.61194	0.61194	0.628223	0.628223	0.614654	0.616011	0.63365	0.597015	0.648575	0.610583	0.60787	0.609227	0.597015
Table S9B: Trematode genetic distance values for 28S rRNA gene
JF823990_Opisthorchis_viverrini_28S
KC295443_Opisthorchis_noverca_28S	0.0154185
JF823989_Clonorchis_sinensis_28S	0.00770925	0.0121145
KY075777_Metorchis_sp_Russia_28S	0.0132159	0.0176211	0.00991189
AY116876_Amphimerus_ovalis_28S	0.0440529	0.0462555	0.0429515	0.0462555
KX815126_Haplorchis_taichui_28S	0.0903084	0.0881057	0.0870044	0.0947137	0.102423
KX815125_Haplorchis_pumilio_28S	0.0980176	0.102423	0.0947137	0.0980176	0.102423	0.0517621
HM004192_Haplorchis_yokogawai_28S	0.0859031	0.0903084	0.0825991	0.0881057	0.0947137	0.0440529	0.0374449
HQ832641_Metagonimus_yokogawai_28S	0.064978	0.0693833	0.0660793	0.0671806	0.0737885	0.0693833	0.0737885	0.0660793
HQ832638_Metagonimus_takahashii_28S	0.0660793	0.0682819	0.064978	0.0660793	0.0748899	0.0770925	0.0770925	0.0693833	0.00991189
HQ832635_Metagonimus_miyatai_28S	0.064978	0.0715859	0.0660793	0.0671806	0.0781938	0.0704846	0.0726872	0.0638767	0.0110132	0.0121145
KX387460_Metagonimus_suifunensis_28S	0.05837	0.064978	0.0594714	0.0627753	0.0715859	0.0671806	0.0759912	0.0638767	0.00881057	0.0121145	0.00660793
KM061396_Metagonimus_otsurui_28S	0.061674	0.0682819	0.0627753	0.0638767	0.0748899	0.0715859	0.0781938	0.0671806	0.0165198	0.0176211	0.0143172	0.0121145
KM061392_Metagonimus_katsuradai_28S	0.0605727	0.0671806	0.061674	0.0627753	0.0737885	0.0704846	0.0770925	0.0660793	0.0154185	0.0165198	0.0132159	0.0110132	0.00110132
KM061389_Metagonimus_hakubaensis_28S	0.0638767	0.0704846	0.064978	0.0660793	0.0748899	0.0704846	0.0726872	0.0638767	0.0132159	0.0143172	0.0110132	0.0110132	0.0121145	0.0110132
KY436408_Echinostoma_miyagawai_28S	0.151982	0.155286	0.151982	0.157489	0.156388	0.148678	0.15859	0.146476	0.132159	0.13326	0.131057	0.128855	0.134361	0.13326	0.13326
KP065598_Echinostoma_revolutum_28S	0.153084	0.154185	0.153084	0.15859	0.159692	0.146476	0.160793	0.14978	0.135463	0.136564	0.134361	0.132159	0.137665	0.136564	0.136564	0.00881057
AY222244_Fasciola_hepatica_28S	0.151982	0.151982	0.14978	0.154185	0.161894	0.155286	0.167401	0.156388	0.135463	0.137665	0.136564	0.134361	0.139868	0.138767	0.14207	0.0726872	0.0737885
AY222245_Fasciola_gigantica_28S	0.155286	0.155286	0.153084	0.157489	0.165198	0.156388	0.168502	0.157489	0.138767	0.140969	0.139868	0.137665	0.143172	0.14207	0.145374	0.0781938	0.0792952	0.00550661
EU025871_Fasciola_jacksoni_28S	0.157489	0.157489	0.155286	0.157489	0.165198	0.162996	0.169604	0.159692	0.144273	0.144273	0.145374	0.143172	0.148678	0.147577	0.148678	0.0715859	0.0748899	0.0209251	0.0264317
HM172624_Paragonimus_siamensis_28S	0.146476	0.148678	0.143172	0.151982	0.160793	0.153084	0.165198	0.154185	0.140969	0.140969	0.139868	0.136564	0.143172	0.14207	0.138767	0.155286	0.157489	0.165198	0.168502	0.165198
HM172631_Paragonimus_westermani_28S	0.146476	0.148678	0.143172	0.14978	0.15859	0.154185	0.164097	0.14978	0.138767	0.138767	0.137665	0.134361	0.140969	0.139868	0.134361	0.148678	0.150881	0.157489	0.160793	0.156388	0.027533
HM172621_Paragonimus_ohirai_28S	0.145374	0.147577	0.144273	0.148678	0.15859	0.156388	0.1663	0.151982	0.143172	0.140969	0.137665	0.136564	0.138767	0.137665	0.138767	0.155286	0.157489	0.155286	0.15859	0.151982	0.0539648	0.0484581
HM172620_Paragonimus_miyazakii_28S	0.135463	0.137665	0.134361	0.138767	0.151982	0.145374	0.153084	0.139868	0.13326	0.131057	0.127753	0.126652	0.131057	0.129956	0.131057	0.147577	0.14978	0.148678	0.151982	0.145374	0.0484581	0.0418502	0.0330396
HM172619_Paragonimus_mexicanus_28S	0.136564	0.138767	0.135463	0.139868	0.150881	0.147577	0.155286	0.14207	0.13326	0.13326	0.129956	0.128855	0.128855	0.127753	0.126652	0.144273	0.148678	0.150881	0.154185	0.151982	0.0473568	0.0363436	0.0319383	0.0165198
HM172618_Paragonimus_macrorchis_28S	0.134361	0.136564	0.13326	0.137665	0.150881	0.14978	0.159692	0.146476	0.13326	0.131057	0.129956	0.126652	0.131057	0.129956	0.131057	0.14978	0.154185	0.148678	0.151982	0.151982	0.0539648	0.0451542	0.0363436	0.0231278	0.0264317
HM172617_Paragonimus_heterotremus_28S	0.138767	0.140969	0.137665	0.14207	0.155286	0.150881	0.155286	0.143172	0.136564	0.134361	0.132159	0.131057	0.134361	0.13326	0.132159	0.14978	0.154185	0.150881	0.154185	0.147577	0.0495595	0.0363436	0.0297357	0.0143172	0.0176211	0.0220264
HM172616_Paragonimus_harinasutai_28S	0.140969	0.143172	0.139868	0.14207	0.153084	0.151982	0.162996	0.145374	0.135463	0.13326	0.129956	0.128855	0.131057	0.129956	0.13326	0.14978	0.154185	0.14978	0.153084	0.146476	0.0528634	0.0418502	0.0198238	0.0286344	0.0297357	0.0297357	0.027533
MG560863_Lyperosomum_collurionis_28S	0.172907	0.174009	0.174009	0.178414	0.176211	0.170705	0.170705	0.1663	0.153084	0.154185	0.157489	0.15859	0.157489	0.157489	0.154185	0.172907	0.177313	0.178414	0.183921	0.178414	0.147577	0.148678	0.144273	0.145374	0.139868	0.148678	0.140969	0.14207
MK685270_Lyperosomum_longicauda_28S	0.176211	0.177313	0.177313	0.179515	0.177313	0.174009	0.174009	0.169604	0.154185	0.155286	0.15859	0.159692	0.15859	0.15859	0.155286	0.178414	0.182819	0.180617	0.186123	0.178414	0.150881	0.151982	0.145374	0.146476	0.140969	0.14978	0.143172	0.143172	0.00991189
AF151939_Dicrocoelium_dendriticum_28S	0.162996	0.161894	0.162996	0.1663	0.164097	0.159692	0.162996	0.162996	0.147577	0.153084	0.148678	0.14978	0.154185	0.154185	0.151982	0.171806	0.176211	0.177313	0.182819	0.181718	0.147577	0.148678	0.147577	0.150881	0.145374	0.147577	0.146476	0.145374	0.0594714	0.0671806
AY251233_Dicrocoelium_hospes_28S	0.165198	0.164097	0.165198	0.168502	0.1663	0.161894	0.165198	0.165198	0.14978	0.155286	0.150881	0.151982	0.156388	0.156388	0.154185	0.174009	0.178414	0.177313	0.182819	0.181718	0.14978	0.150881	0.14978	0.153084	0.147577	0.14978	0.148678	0.147577	0.05837	0.0660793	0.00330396
EU567126_Schistosoma_haematobium_28S	0.238987	0.237885	0.240088	0.241189	0.245595	0.232379	0.236784	0.222467	0.221366	0.220264	0.218062	0.220264	0.220264	0.219163	0.219163	0.214758	0.214758	0.218062	0.220264	0.22467	0.226872	0.221366	0.219163	0.211454	0.212555	0.218062	0.215859	0.218062	0.253304	0.256608	0.240088	0.241189
Z46504_Schistosoma_japonicum_28S	0.25	0.251101	0.251101	0.252203	0.262115	0.248899	0.254405	0.241189	0.237885	0.237885	0.234581	0.235683	0.235683	0.234581	0.238987	0.229075	0.22467	0.234581	0.236784	0.237885	0.25	0.241189	0.241189	0.229075	0.232379	0.230176	0.230176	0.237885	0.274229	0.277533	0.262115	0.263216	0.0770925
FJ897154_Schistosoma_kisumuensis_28S	0.238987	0.237885	0.240088	0.241189	0.245595	0.232379	0.236784	0.222467	0.221366	0.220264	0.219163	0.221366	0.220264	0.219163	0.219163	0.215859	0.215859	0.219163	0.221366	0.225771	0.230176	0.22467	0.222467	0.214758	0.215859	0.221366	0.21696	0.221366	0.254405	0.257709	0.243392	0.244493	0.00330396	0.0748899
DQ354362_Schistosoma_intercalatum_28S	0.238987	0.237885	0.240088	0.241189	0.245595	0.232379	0.236784	0.222467	0.221366	0.220264	0.219163	0.221366	0.220264	0.219163	0.219163	0.215859	0.215859	0.219163	0.221366	0.225771	0.230176	0.22467	0.222467	0.214758	0.215859	0.221366	0.21696	0.221366	0.254405	0.257709	0.243392	0.244493	0.00330396	0.0748899	0
LC224107_Schistosoma_indicum_28S	0.244493	0.243392	0.245595	0.246696	0.253304	0.235683	0.244493	0.231278	0.231278	0.230176	0.227974	0.230176	0.230176	0.229075	0.231278	0.225771	0.223568	0.226872	0.229075	0.23348	0.230176	0.226872	0.227974	0.218062	0.218062	0.22467	0.222467	0.22467	0.254405	0.257709	0.245595	0.246696	0.0187225	0.0770925	0.0187225	0.0187225
LC224106_Schistosoma_spindale_28S	0.244493	0.243392	0.245595	0.246696	0.253304	0.235683	0.244493	0.231278	0.231278	0.230176	0.227974	0.230176	0.230176	0.229075	0.231278	0.22467	0.222467	0.226872	0.229075	0.23348	0.226872	0.223568	0.227974	0.218062	0.21696	0.22467	0.222467	0.22467	0.252203	0.255507	0.245595	0.246696	0.0187225	0.0792952	0.0187225	0.0187225	0.00550661
KR423864_Schistosoma_nasale_28S	0.244493	0.245595	0.245595	0.244493	0.25	0.238987	0.245595	0.232379	0.232379	0.231278	0.226872	0.229075	0.229075	0.227974	0.230176	0.222467	0.223568	0.227974	0.230176	0.23348	0.225771	0.222467	0.223568	0.215859	0.215859	0.222467	0.220264	0.222467	0.257709	0.259912	0.248899	0.25	0.0253304	0.0792952	0.0253304	0.0253304	0.0264317	0.0253304
AY222173_Diplostomum_phoxini_28S	0.192731	0.197137	0.197137	0.199339	0.205947	0.198238	0.209251	0.200441	0.192731	0.190529	0.190529	0.187225	0.192731	0.19163	0.192731	0.181718	0.179515	0.183921	0.187225	0.177313	0.204846	0.192731	0.198238	0.188326	0.19163	0.190529	0.190529	0.192731	0.218062	0.222467	0.212555	0.214758	0.211454	0.215859	0.209251	0.209251	0.212555	0.214758	0.215859
MF398321_Clinostomum_tataxumui_28S	0.20815	0.211454	0.209251	0.212555	0.21696	0.194934	0.210352	0.193833	0.196035	0.199339	0.193833	0.196035	0.196035	0.194934	0.198238	0.198238	0.199339	0.203744	0.205947	0.211454	0.21696	0.215859	0.214758	0.204846	0.207048	0.202643	0.207048	0.209251	0.201542	0.207048	0.200441	0.202643	0.201542	0.207048	0.200441	0.200441	0.203744	0.203744	0.200441	0.17511
MF398323_Clinostomum_marginatum_28S	0.204846	0.20815	0.205947	0.209251	0.211454	0.19163	0.202643	0.190529	0.197137	0.200441	0.192731	0.197137	0.197137	0.196035	0.199339	0.192731	0.193833	0.201542	0.203744	0.207048	0.211454	0.212555	0.20815	0.202643	0.202643	0.202643	0.204846	0.203744	0.197137	0.200441	0.196035	0.198238	0.198238	0.205947	0.197137	0.197137	0.200441	0.200441	0.197137	0.17511	0.0154185
AF342803_Trichinella_spiralis_28S	0.46696	0.470264	0.465859	0.464758	0.459251	0.451542	0.453744	0.447137	0.460352	0.464758	0.461454	0.461454	0.461454	0.462555	0.460352	0.454846	0.451542	0.462555	0.461454	0.46696	0.463656	0.462555	0.460352	0.461454	0.462555	0.46696	0.45815	0.455947	0.462555	0.461454	0.469163	0.469163	0.477974	0.477974	0.480176	0.480176	0.47467	0.476872	0.473568	0.457048	0.459251	0.45815
Table S9C: Nematode genetic distance values for 28S rRNA gene
AF342803_Trichinella_spiralis_28S
EF180062_Oxyuris_equi_28S	0.692135
KU180664_Oxyuris_equi_28S	0.692135	0
EF464554_Syphacia_obvelata_28S	0.689888	0.0876404	0.0876404
EF464553_Syphacia_muris_28S	0.685393	0.0876404	0.0876404	0.0606742
M58348_Ascaris_sp_28S	0.692135	0.0786517	0.0786517	0.0921348	0.116854
U94367_Ascaris_suum_28S	0.692135	0.0764045	0.0764045	0.0898876	0.114607	0.00224719
KJ398347_Toxocara_vitulorum_28S	0.689888	0.0696629	0.0696629	0.0831461	0.105618	0.011236	0.00898876
JN256976_Toxocara_canis_28S	0.689888	0.0719101	0.0719101	0.0853933	0.110112	0.00674157	0.00449438	0.00449438
JN256975_Toxocara_cati_28S	0.68764	0.0741573	0.0741573	0.0876404	0.11236	0.00898876	0.00674157	0.00674157	0.00224719
EF180082_Anisakis_pegreffi_28S	0.689888	0.0741573	0.0741573	0.0831461	0.11236	0.0134831	0.011236	0.011236	0.00674157	0.00674157
MF072697_Anisakis_pegreffii_28S	0.689888	0.0741573	0.0741573	0.0831461	0.11236	0.0134831	0.011236	0.011236	0.00674157	0.00674157	0
U94365_Anisakis_sp_28S	0.689888	0.0741573	0.0741573	0.0831461	0.11236	0.0134831	0.011236	0.011236	0.00674157	0.00674157	0	0
DQ503462_Heterakis_gallinarum_28S	0.680899	0.0696629	0.0696629	0.0898876	0.116854	0.0561798	0.0539326	0.0516854	0.0539326	0.0561798	0.0606742	0.0606742	0.0606742
MH571872_Heterakis_spumosa_28S	0.678652	0.0674157	0.0674157	0.0988764	0.11236	0.0606742	0.058427	0.058427	0.058427	0.0561798	0.0629213	0.0629213	0.0629213	0.0292135
AF083003_Heterakis_sp_28S	0.676404	0.058427	0.058427	0.0876404	0.107865	0.0337079	0.0314607	0.0337079	0.0314607	0.0337079	0.0382022	0.0382022	0.0382022	0.0404494	0.047191
AY843438_Wuchereria_bancrofti_28S	0.685393	0.0831461	0.0831461	0.105618	0.11236	0.0606742	0.058427	0.0561798	0.0539326	0.0561798	0.0606742	0.0606742	0.0606742	0.0651685	0.0629213	0.0539326
AY843437_Wuchereria_bancrofti_28S	0.685393	0.0831461	0.0831461	0.105618	0.11236	0.0606742	0.058427	0.0561798	0.0539326	0.0561798	0.0606742	0.0606742	0.0606742	0.0651685	0.0629213	0.0539326	0
AF227234_Wuchereria_bancrofti_28S	0.685393	0.0831461	0.0831461	0.105618	0.11236	0.0606742	0.058427	0.0561798	0.0539326	0.0561798	0.0606742	0.0606742	0.0606742	0.0651685	0.0629213	0.0539326	0	0
AB495401_Gongylonema_pulchrum_28S	0.678652	0.0876404	0.0876404	0.110112	0.116854	0.0719101	0.0696629	0.0674157	0.0651685	0.0674157	0.0719101	0.0719101	0.0719101	0.0831461	0.0764045	0.0674157	0.0449438	0.0449438	0.0449438
AB453329_Strongyloides_ratti_28S	0.678652	0.316854	0.316854	0.301124	0.323596	0.307865	0.307865	0.307865	0.307865	0.307865	0.305618	0.305618	0.305618	0.303371	0.310112	0.303371	0.305618	0.305618	0.305618	0.31236
AB453328_Strongyloides_ratti_28S	0.678652	0.316854	0.316854	0.301124	0.323596	0.307865	0.307865	0.307865	0.307865	0.307865	0.305618	0.305618	0.305618	0.303371	0.310112	0.303371	0.305618	0.305618	0.305618	0.31236	0
AB923889_Strongyloides_ratti_28S	0.678652	0.316854	0.316854	0.301124	0.323596	0.307865	0.307865	0.307865	0.307865	0.307865	0.305618	0.305618	0.305618	0.303371	0.310112	0.303371	0.305618	0.305618	0.305618	0.31236	0	0
DQ503465_Haemonchus_sp_28S	0.68764	0.182022	0.182022	0.197753	0.208989	0.195506	0.193258	0.195506	0.193258	0.195506	0.197753	0.197753	0.197753	0.182022	0.188764	0.182022	0.182022	0.182022	0.182022	0.191011	0.298876	0.298876	0.298876
EU086375_Haemonchus_contortus_28S	0.685393	0.179775	0.179775	0.195506	0.204494	0.197753	0.195506	0.193258	0.195506	0.197753	0.2	0.2	0.2	0.182022	0.18427	0.182022	0.18427	0.18427	0.18427	0.188764	0.296629	0.296629	0.296629	0.0134831
KY654093_Angiostrongylus_vasorum_28S	0.685393	0.197753	0.197753	0.191011	0.211236	0.202247	0.2	0.197753	0.2	0.202247	0.204494	0.204494	0.204494	0.18427	0.195506	0.186517	0.188764	0.188764	0.188764	0.193258	0.289888	0.289888	0.289888	0.0292135	0.0292135
EF514913_Angiostrongylus_costaricensis_28S	0.689888	0.195506	0.195506	0.191011	0.211236	0.197753	0.195506	0.193258	0.195506	0.197753	0.2	0.2	0.2	0.182022	0.193258	0.182022	0.186517	0.186517	0.186517	0.193258	0.289888	0.289888	0.289888	0.0314607	0.0314607	0.00674157
AY295811_Necator_americanus_28S	0.68764	0.182022	0.182022	0.197753	0.208989	0.195506	0.193258	0.195506	0.193258	0.195506	0.197753	0.197753	0.197753	0.182022	0.188764	0.182022	0.182022	0.182022	0.182022	0.191011	0.298876	0.298876	0.298876	0	0.0134831	0.0292135	0.0314607
AY222244_Fasciola_hepatica_28S	0.620225	0.631461	0.631461	0.622472	0.626966	0.642697	0.640449	0.633708	0.638202	0.638202	0.635955	0.635955	0.635955	0.635955	0.626966	0.635955	0.644944	0.644944	0.644944	0.631461	0.669663	0.669663	0.669663	0.651685	0.647191	0.644944	0.649438	0.651685
AY222245_Fasciola_gigantica_28S	0.617978	0.631461	0.631461	0.622472	0.626966	0.642697	0.640449	0.633708	0.638202	0.638202	0.635955	0.635955	0.635955	0.635955	0.626966	0.635955	0.644944	0.644944	0.644944	0.631461	0.669663	0.669663	0.669663	0.651685	0.647191	0.644944	0.649438	0.651685	0.00449438
AY157173_Schistosoma_mansoni_28S	0.602247	0.642697	0.642697	0.629213	0.631461	0.642697	0.640449	0.635955	0.638202	0.638202	0.640449	0.640449	0.640449	0.638202	0.631461	0.635955	0.642697	0.642697	0.642697	0.633708	0.665169	0.665169	0.665169	0.658427	0.653933	0.651685	0.65618	0.658427	0.220225	0.220225
EU567126_Schistosoma_haematobium_28S	0.606742	0.640449	0.640449	0.626966	0.629213	0.647191	0.644944	0.640449	0.642697	0.642697	0.644944	0.644944	0.644944	0.640449	0.633708	0.638202	0.644944	0.644944	0.644944	0.635955	0.665169	0.665169	0.665169	0.660674	0.65618	0.653933	0.658427	0.660674	0.206742	0.206742	0.0404494

## Sheet: ITS1
Table S10A: Cestode genetic distance values for ITS1
JN153018_Diphyllobothrium_dendriticum_ITS1
AB288368_Diphyllobothrium_nihonkaiense_ITS1	0.0238908
JX317672_Taenia_pisiformis_ITS1	0.604096	0.590444
KJ207075_Taenia_asiatica_ITS1	0.65529	0.651877	0.709898
AY392046_Taenia_asiatica_ITS1	0.627986	0.62116	0.375427	0.648464
KJ207061_Taenia_solium_ITS1	0.651877	0.648464	0.709898	0.0546075	0.648464
AY392045_Taenia_saginata_ITS1	0.62116	0.614334	0.375427	0.658703	0.0204778	0.658703
AF132701_Echinococcus_granulosus_ITS1	0.662116	0.658703	0.546075	0.706485	0.505119	0.692833	0.515358
KP866147_Echinococcus_canadensis_ITS1	0.682594	0.686007	0.569966	0.679181	0.488055	0.672355	0.494881	0.146758
AJ237778_Echinococcus_multilocularis_ITS1	0.679181	0.682594	0.576792	0.692833	0.501706	0.686007	0.508532	0.139932	0.0443686
AF461125_Hymenolepis_diminuta_ITS1	0.556314	0.556314	0.631399	0.716724	0.668942	0.696246	0.668942	0.662116	0.672355	0.658703
AF461124_Hymenolepis_nana_ITS1	0.488055	0.488055	0.638225	0.65529	0.607509	0.645051	0.614334	0.658703	0.665529	0.662116	0.399317
AM491339_Dipylidium_caninum_ITS1	0.614334	0.614334	0.525597	0.706485	0.549488	0.699659	0.546075	0.617747	0.658703	0.665529	0.668942	0.651877
KU724058_Clistobothrium_sp_ITS1	0.549488	0.556314	0.662116	0.733788	0.675768	0.720137	0.675768	0.672355	0.68942	0.68942	0.627986	0.583618	0.627986
GQ301555_Trichuris_trichiura_ITS1	0.631399	0.62116	0.65529	0.668942	0.648464	0.668942	0.658703	0.675768	0.682594	0.682594	0.699659	0.638225	0.675768	0.703072
Table S10B: Trematode genetic distance values for ITS1
EU038153_Opisthorchis_viverrini_ITS1
EU038134_Opisthorchis_felineus_ITS1	0.0353357
JQ048576_Clonorchis_sinensis_ITS1	0.0318021	0.0388693
KY356540_Metorchis_xanthosomus_ITS1	0.0459364	0.024735	0.0388693
EU038154_Metorchis_bilis_ITS1	0.0424028	0.0282686	0.0353357	0.00353357
MK238505_Amphimerus_sp_ITS1	0.0883392	0.0848057	0.0883392	0.0848057	0.0812721
KX815126_Haplorchis_taichui_ITS1	0.201413	0.19788	0.208481	0.212014	0.212014	0.176678
KX815125_Haplorchis_pumilio_ITS1	0.204947	0.190813	0.204947	0.204947	0.201413	0.201413	0.123675
MF407173_Metagonimus_pusillus_ITS1	0.137809	0.134276	0.137809	0.120141	0.120141	0.144876	0.169611	0.141343
KX387524_Metagonimus_suifunensis_ITS1	0.144876	0.141343	0.144876	0.127208	0.127208	0.144876	0.176678	0.144876	0.0212014
KJ631740_Metagonimus_yokogawai_ITS1	0.141343	0.137809	0.141343	0.123675	0.123675	0.141343	0.166078	0.137809	0.0212014	0.0141343
AF336234_Echinostoma_paraensei_ITS1	0.34629	0.342756	0.335689	0.349823	0.349823	0.339223	0.342756	0.35689	0.360424	0.360424	0.353357
AY168930_Echinostoma_revolutum_ITS1	0.34629	0.342756	0.335689	0.349823	0.349823	0.342756	0.339223	0.353357	0.34629	0.34629	0.339223	0.0282686
MN970008_Fasciola_gigantica_ITS1	0.339223	0.339223	0.332155	0.34629	0.34629	0.318021	0.29682	0.325088	0.339223	0.335689	0.328622	0.159011	0.169611
MN970007_Fasciola_hepatica_ITS1	0.339223	0.339223	0.332155	0.34629	0.34629	0.318021	0.29682	0.325088	0.339223	0.335689	0.328622	0.159011	0.169611	0
MN970006_Fasciola_jacksoni_ITS1	0.339223	0.339223	0.332155	0.34629	0.34629	0.318021	0.300353	0.325088	0.339223	0.335689	0.328622	0.162544	0.173145	0.0282686	0.0282686
EF612477_Fasciolopsis_buski_ITS1	0.367491	0.371025	0.367491	0.385159	0.385159	0.349823	0.328622	0.34629	0.360424	0.35689	0.353357	0.14841	0.14841	0.106007	0.106007	0.0954064
HQ900670_Paragonimus_kellicotti_ITS1	0.204947	0.208481	0.208481	0.212014	0.208481	0.222615	0.257951	0.261484	0.226148	0.233216	0.226148	0.332155	0.325088	0.318021	0.318021	0.318021	0.339223
AF040935_Paragonimus_westermani_ITS1	0.257951	0.268551	0.261484	0.265018	0.261484	0.279152	0.29682	0.275618	0.250883	0.261484	0.254417	0.371025	0.363958	0.339223	0.339223	0.339223	0.360424	0.127208
AF040931_Paragonimus_ohirai_ITS1	0.208481	0.215548	0.208481	0.219081	0.215548	0.229682	0.268551	0.257951	0.240283	0.243816	0.236749	0.335689	0.328622	0.318021	0.318021	0.318021	0.339223	0.0600707	0.116608
KC774524_Dicrocoelium_dendriticum_ITS1	0.342756	0.34629	0.332155	0.339223	0.339223	0.360424	0.388693	0.367491	0.353357	0.363958	0.353357	0.427562	0.434629	0.44523	0.44523	0.452297	0.452297	0.35689	0.378092	0.367491
KF734795_Dicrocoelium_chinensis_ITS1	0.349823	0.353357	0.339223	0.34629	0.34629	0.367491	0.385159	0.371025	0.367491	0.367491	0.363958	0.441696	0.448763	0.441696	0.441696	0.448763	0.466431	0.378092	0.385159	0.381625	0.04947
FJ852573_Schistosoma_japonicum_ITS1	0.427562	0.413428	0.420495	0.413428	0.416961	0.402827	0.40636	0.409894	0.427562	0.427562	0.434629	0.44523	0.448763	0.409894	0.409894	0.416961	0.44523	0.420495	0.434629	0.413428	0.477032	0.480565
KX011042_Schistosoma_mansoni_ITS1	0.409894	0.39576	0.40636	0.399293	0.399293	0.399293	0.40636	0.409894	0.409894	0.409894	0.413428	0.448763	0.448763	0.424028	0.424028	0.427562	0.45583	0.409894	0.424028	0.413428	0.459364	0.459364	0.137809
U89871_Schistosoma_mekongi_ITS1	0.413428	0.399293	0.409894	0.39576	0.399293	0.39576	0.40636	0.402827	0.413428	0.413428	0.420495	0.420495	0.424028	0.399293	0.399293	0.40636	0.427562	0.409894	0.431095	0.402827	0.466431	0.466431	0.0530035	0.127208
GU257398_Schistosoma_haematobium_ITS1	0.416961	0.402827	0.413428	0.402827	0.402827	0.39576	0.40636	0.399293	0.399293	0.399293	0.40636	0.44523	0.434629	0.427562	0.427562	0.431095	0.452297	0.40636	0.420495	0.409894	0.477032	0.477032	0.127208	0.04947	0.109541
MT259036_Diplostomum_ardeae_ITS1	0.374558	0.367491	0.371025	0.378092	0.381625	0.388693	0.374558	0.385159	0.378092	0.378092	0.388693	0.420495	0.416961	0.371025	0.371025	0.371025	0.374558	0.35689	0.367491	0.349823	0.434629	0.452297	0.371025	0.388693	0.360424	0.378092
KR269766_Diplostomum_pseudospathaceum_ITS1	0.378092	0.378092	0.374558	0.385159	0.381625	0.388693	0.371025	0.374558	0.392226	0.392226	0.399293	0.45583	0.452297	0.39576	0.39576	0.392226	0.413428	0.367491	0.353357	0.353357	0.427562	0.438163	0.381625	0.39576	0.378092	0.39576	0.0883392
JN108032_Clinostomum_marginatum_ITS1	0.424028	0.427562	0.420495	0.438163	0.434629	0.420495	0.388693	0.385159	0.434629	0.434629	0.434629	0.441696	0.441696	0.413428	0.413428	0.40636	0.409894	0.409894	0.40636	0.39576	0.459364	0.462898	0.328622	0.360424	0.332155	0.363958	0.335689	0.34629
JF718629_Clinostomum_complanatum_ITS1	0.441696	0.44523	0.438163	0.448763	0.44523	0.424028	0.39576	0.388693	0.44523	0.431095	0.438163	0.452297	0.448763	0.420495	0.420495	0.413428	0.413428	0.416961	0.427562	0.409894	0.480565	0.484099	0.349823	0.378092	0.353357	0.374558	0.342756	0.34629	0.0636042
GQ301555_Trichuris_trichiura_ITS1	0.579505	0.586572	0.579505	0.583039	0.579505	0.60424	0.600707	0.597173	0.607774	0.60424	0.611307	0.639576	0.636042	0.607774	0.607774	0.611307	0.636042	0.607774	0.614841	0.607774	0.618375	0.611307	0.650177	0.636042	0.65371	0.639576	0.636042	0.639576	0.681979	0.689046
Table S10C: Nematode genetic distance values for ITS1
GQ301555_Trichuris_trichiura_ITS1
AM993016_Trichuris_suis_ITS1	0.113924
JF680987_Trichuris_ovis_ITS1	0.392405	0.43038
KT630810_Trichuris_discolor_ITS1	0.43038	0.468354	0.0632911
KC006415_Trichinella_spiralis_ITS1	0.670886	0.696203	0.708861	0.683544
KC006408_Trichinella_murrelli_ITS1	0.683544	0.696203	0.708861	0.683544	0.0759494
HQ646164_Enterobius_vermicularis_ITS1	0.607595	0.620253	0.607595	0.607595	0.594937	0.582278
MF678787_Parascaris_equorum_ITS1	0.594937	0.582278	0.594937	0.594937	0.620253	0.594937	0.468354
MF358950_Ascaris_suum_ITS1	0.56962	0.556962	0.582278	0.582278	0.594937	0.56962	0.481013	0.0759494
KU522455_Ascaris_ovis_ITS1	0.56962	0.556962	0.582278	0.582278	0.594937	0.56962	0.481013	0.0759494	0
MF358963_Ascaris_lumbricoides_ITS1	0.56962	0.556962	0.582278	0.582278	0.594937	0.56962	0.481013	0.0759494	0	0
JF837169_Toxocara_canis_ITS1	0.582278	0.582278	0.607595	0.620253	0.620253	0.607595	0.518987	0.177215	0.101266	0.101266	0.101266
JF837173_Toxocara_cati_ITS1	0.556962	0.556962	0.582278	0.594937	0.620253	0.607595	0.506329	0.164557	0.101266	0.101266	0.101266	0.0253165
KF512856_Anisakis_pegreffii_ITS1	0.670886	0.670886	0.607595	0.632911	0.670886	0.64557	0.594937	0.481013	0.455696	0.455696	0.455696	0.481013	0.468354
GU735486_Anisakis_simplex_ITS1	0.670886	0.670886	0.607595	0.632911	0.670886	0.64557	0.594937	0.481013	0.455696	0.455696	0.455696	0.481013	0.468354	0
KM212953_Heterakis_isolonche_ITS1	0.556962	0.607595	0.620253	0.620253	0.607595	0.607595	0.493671	0.303797	0.329114	0.329114	0.329114	0.303797	0.329114	0.620253	0.620253
JX845278_Heterakis_spumosa_ITS1	0.594937	0.64557	0.620253	0.620253	0.582278	0.582278	0.506329	0.291139	0.316456	0.316456	0.316456	0.291139	0.316456	0.607595	0.607595	0.0632911
AF228573_Onchocerca_volvulus_ITS1	0.594937	0.632911	0.556962	0.544304	0.632911	0.64557	0.468354	0.531646	0.518987	0.518987	0.518987	0.594937	0.582278	0.670886	0.670886	0.594937	0.594937
EU272176_Loa_loa_ITS1	0.556962	0.607595	0.64557	0.632911	0.632911	0.64557	0.443038	0.506329	0.531646	0.531646	0.531646	0.56962	0.556962	0.607595	0.607595	0.556962	0.56962	0.265823
AY621478_Wuchereria_bancrofti_ITS1	0.544304	0.620253	0.544304	0.518987	0.594937	0.632911	0.455696	0.544304	0.544304	0.544304	0.544304	0.594937	0.582278	0.632911	0.632911	0.56962	0.56962	0.139241	0.202532
AB181156_Gnathostoma_doloresi_ITS1	0.658228	0.670886	0.531646	0.518987	0.64557	0.632911	0.658228	0.493671	0.518987	0.518987	0.518987	0.518987	0.531646	0.670886	0.670886	0.531646	0.506329	0.658228	0.670886	0.64557
AB181157_Gnathostoma_nipponicum_ITS1	0.607595	0.620253	0.493671	0.481013	0.658228	0.64557	0.620253	0.506329	0.506329	0.506329	0.506329	0.531646	0.531646	0.632911	0.632911	0.518987	0.493671	0.632911	0.620253	0.620253	0.0886076
AB181155_Gnathostoma_spinigerum_ITS1	0.607595	0.620253	0.506329	0.493671	0.683544	0.670886	0.64557	0.481013	0.481013	0.481013	0.481013	0.481013	0.506329	0.670886	0.670886	0.493671	0.468354	0.658228	0.64557	0.64557	0.0632911	0.0506329
U43580_Strongyloides_ratti_ITS1	0.848101	0.835443	0.734177	0.721519	0.64557	0.620253	0.708861	0.708861	0.772152	0.772152	0.772152	0.822785	0.835443	0.721519	0.721519	0.759494	0.734177	0.607595	0.607595	0.594937	0.670886	0.746835	0.721519
JX489153_Strongyloides_stercoralis_ITS1	0.822785	0.822785	0.734177	0.708861	0.594937	0.594937	0.632911	0.683544	0.746835	0.746835	0.746835	0.797468	0.78481	0.759494	0.759494	0.759494	0.746835	0.556962	0.544304	0.531646	0.683544	0.721519	0.734177	0.240506
GU587746_Angiostrongylus_costaricensis_ITS1	0.708861	0.708861	0.708861	0.708861	0.810127	0.759494	0.632911	0.607595	0.632911	0.632911	0.632911	0.607595	0.607595	0.708861	0.708861	0.594937	0.607595	0.620253	0.670886	0.64557	0.696203	0.708861	0.721519	0.721519	0.696203
GU587760_Angiostrongylus_cantonensis_ITS1	0.708861	0.708861	0.670886	0.64557	0.759494	0.708861	0.594937	0.594937	0.594937	0.594937	0.594937	0.56962	0.56962	0.658228	0.658228	0.582278	0.594937	0.594937	0.658228	0.632911	0.696203	0.670886	0.683544	0.759494	0.772152	0.0886076
GU733324_Angiostrongylus_vasorum_ITS1	0.708861	0.721519	0.708861	0.696203	0.772152	0.708861	0.620253	0.56962	0.594937	0.594937	0.594937	0.607595	0.607595	0.683544	0.683544	0.582278	0.594937	0.582278	0.64557	0.620253	0.721519	0.708861	0.721519	0.708861	0.683544	0.0506329	0.0886076
KX577786_Necator_americanus_ITS1	0.670886	0.696203	0.721519	0.734177	0.632911	0.64557	0.696203	0.683544	0.670886	0.670886	0.670886	0.708861	0.696203	0.734177	0.734177	0.721519	0.696203	0.620253	0.607595	0.64557	0.683544	0.64557	0.683544	0.658228	0.683544	0.759494	0.721519	0.734177
EU344797_Ancylostoma_duodenale_ITS1	0.64557	0.632911	0.683544	0.670886	0.658228	0.632911	0.594937	0.594937	0.544304	0.544304	0.544304	0.556962	0.544304	0.632911	0.632911	0.64557	0.64557	0.607595	0.658228	0.683544	0.696203	0.64557	0.658228	0.734177	0.746835	0.468354	0.392405	0.43038	0.607595
KM066110_Ancylostoma_ceylanicum_ITS1	0.658228	0.64557	0.683544	0.670886	0.658228	0.632911	0.594937	0.594937	0.544304	0.544304	0.544304	0.556962	0.544304	0.632911	0.632911	0.64557	0.64557	0.607595	0.658228	0.683544	0.683544	0.632911	0.64557	0.734177	0.746835	0.481013	0.405063	0.443038	0.620253	0.0126582
JQ812691_Ancylostoma_tubaeforme_ITS1	0.64557	0.632911	0.683544	0.670886	0.658228	0.632911	0.582278	0.582278	0.556962	0.556962	0.556962	0.56962	0.556962	0.64557	0.64557	0.632911	0.632911	0.607595	0.658228	0.683544	0.696203	0.64557	0.658228	0.721519	0.734177	0.455696	0.379747	0.417722	0.607595	0.0126582	0.0253165
GU257398_Schistosoma_haematobium_ITS1	0.822785	0.78481	0.734177	0.746835	0.594937	0.620253	0.734177	0.797468	0.797468	0.797468	0.797468	0.759494	0.746835	0.759494	0.759494	0.772152	0.772152	0.759494	0.734177	0.696203	0.810127	0.797468	0.822785	0.64557	0.696203	0.734177	0.746835	0.759494	0.658228	0.759494	0.759494	0.759494
MN970007_Fasciola_hepatica_ITS1	0.78481	0.759494	0.658228	0.658228	0.620253	0.64557	0.696203	0.746835	0.759494	0.759494	0.759494	0.734177	0.721519	0.78481	0.78481	0.746835	0.734177	0.810127	0.822785	0.797468	0.708861	0.734177	0.759494	0.658228	0.683544	0.708861	0.708861	0.734177	0.64557	0.734177	0.734177	0.721519	0.341772

## Sheet: ITS2
Table S11A: Cestode genetic distance values for ITS2
KY945917_Diphyllobothrium_sp_ITS2
KF218251_Diphyllobothrium_latum_ITS2	0.0965909
AB288368_Diphyllobothrium_nihonkaiense_ITS2	0.0909091	0.0170455
JX317669_Taenia_pisiformis_ITS2	0.545455	0.568182	0.568182
AY954520_Taenia_saginata_ITS2	0.607955	0.613636	0.613636	0.426136
KR872308_Echinococcus_granulosus_ITS2	0.630682	0.636364	0.630682	0.539773	0.494318
AF461125_Hymenolepis_diminuta_ITS2	0.630682	0.636364	0.642045	0.590909	0.568182	0.517045
AF461124_Hymenolepis_nana_ITS2	0.602273	0.602273	0.602273	0.596591	0.545455	0.5625	0.25
AM491339_Dipylidium_caninum_ITS2	0.664773	0.6875	0.6875	0.6875	0.642045	0.545455	0.625	0.659091
KF700249_Caryophyllaeus_brachycollis_ITS2	0.670455	0.670455	0.659091	0.653409	0.630682	0.647727	0.636364	0.647727	0.681818
AY551144_Gangesia_parasiluri_ITS2	0.443182	0.471591	0.482955	0.630682	0.568182	0.670455	0.664773	0.630682	0.636364	0.596591
KU724058_Clistobothrium_sp_ITS2	0.443182	0.443182	0.460227	0.579545	0.511364	0.579545	0.625	0.590909	0.630682	0.630682	0.346591
GQ301555_Trichuris_trichiura_ITS2	0.6875	0.698864	0.698864	0.698864	0.670455	0.6875	0.704545	0.664773	0.727273	0.698864	0.670455	0.681818
Table S11B: Trematode genetic distance values for ITS2
KF577571_Opisthorchis_viverrini_ITS2
EF688139_Opisthorchis_felineus_ITS2	0.0201342
MF319653_Clonorchis_sinensis_ITS2	0.0201342	0.0134228
KP222497_Metorchis_ussuriensis_ITS2	0.0201342	0.0268456	0.0134228
MK238505_Amphimerus_sp_ITS2	0.0469799	0.0402685	0.0536913	0.0536913
HM004158_Haplorchis_yokogawai_ITS2	0.100671	0.0939597	0.107383	0.107383	0.107383
KX815126_Haplorchis_taichui_ITS2	0.0805369	0.0738255	0.0872483	0.0872483	0.100671	0.0402685
KX815125_Haplorchis_pumilio_ITS2	0.0872483	0.0805369	0.0939597	0.0939597	0.0939597	0.0671141	0.0738255
MF407173_Metagonimus_pusillus_ITS2	0.0469799	0.0536913	0.0536913	0.0536913	0.0805369	0.0671141	0.0469799	0.0671141
KX387524_Metagonimus_suifunensis_ITS2	0.0536913	0.0604027	0.0604027	0.0604027	0.0738255	0.0536913	0.0402685	0.0738255	0.0201342
AF336234_Echinostoma_paraensei_ITS2	0.187919	0.187919	0.187919	0.194631	0.194631	0.181208	0.181208	0.201342	0.187919	0.174497
AF067850_Echinostoma_revolutum_ITS2	0.181208	0.181208	0.181208	0.187919	0.201342	0.187919	0.174497	0.194631	0.181208	0.181208	0.00671141
MH796365_Echinostoma_miyagawai_ITS2	0.187919	0.187919	0.187919	0.194631	0.194631	0.181208	0.187919	0.201342	0.187919	0.174497	0.00671141	0.0134228
MN970008_Fasciola_gigantica_ITS2	0.214765	0.214765	0.214765	0.221477	0.228188	0.187919	0.194631	0.214765	0.201342	0.187919	0.0872483	0.0939597	0.0939597
MN970007_Fasciola_hepatica_ITS2	0.214765	0.214765	0.214765	0.221477	0.228188	0.187919	0.194631	0.214765	0.201342	0.187919	0.0872483	0.0939597	0.0939597	0
MN970006_Fasciola_jacksoni_ITS2	0.221477	0.221477	0.221477	0.228188	0.234899	0.181208	0.187919	0.221477	0.208054	0.194631	0.100671	0.107383	0.107383	0.0469799	0.0469799
MN970005_Fasciolopsis_buski_ITS2	0.221477	0.214765	0.214765	0.221477	0.234899	0.208054	0.194631	0.214765	0.201342	0.194631	0.114094	0.107383	0.107383	0.0738255	0.0738255	0.0939597
HQ900670_Paragonimus_kellicotti_ITS2	0.201342	0.187919	0.187919	0.201342	0.208054	0.208054	0.181208	0.208054	0.181208	0.174497	0.174497	0.167785	0.181208	0.187919	0.187919	0.181208	0.181208
JQ322636_Paragonimus_siamensis_ITS2	0.194631	0.194631	0.194631	0.208054	0.214765	0.194631	0.187919	0.201342	0.187919	0.187919	0.174497	0.167785	0.167785	0.194631	0.194631	0.187919	0.194631	0.0604027
JN656204_Paragonimus_westermani_ITS2	0.201342	0.201342	0.201342	0.201342	0.221477	0.221477	0.201342	0.221477	0.194631	0.187919	0.187919	0.181208	0.181208	0.221477	0.221477	0.214765	0.208054	0.0604027	0.0268456
KC774524_Dicrocoelium_dendriticum_ITS2	0.281879	0.281879	0.288591	0.288591	0.295302	0.268456	0.248322	0.275168	0.268456	0.261745	0.241611	0.241611	0.248322	0.248322	0.248322	0.261745	0.295302	0.281879	0.281879	0.295302
KF734795_Dicrocoelium_chinensis_ITS2	0.288591	0.288591	0.295302	0.295302	0.302013	0.281879	0.268456	0.288591	0.275168	0.268456	0.255034	0.255034	0.261745	0.261745	0.261745	0.275168	0.308725	0.281879	0.295302	0.295302	0.0201342
GU257398_Schistosoma_haematobium_ITS2	0.389262	0.38255	0.38255	0.395973	0.409396	0.369128	0.38255	0.375839	0.389262	0.395973	0.409396	0.402685	0.409396	0.395973	0.395973	0.375839	0.402685	0.395973	0.38255	0.402685	0.456376	0.469799
KX011042_Schistosoma_mansoni_ITS2	0.389262	0.38255	0.38255	0.38255	0.409396	0.375839	0.389262	0.38255	0.389262	0.395973	0.395973	0.389262	0.395973	0.38255	0.38255	0.369128	0.389262	0.389262	0.375839	0.38255	0.442953	0.456376	0.0536913
FJ852573_Schistosoma_japonicum_ITS2	0.389262	0.402685	0.395973	0.395973	0.402685	0.409396	0.422819	0.402685	0.409396	0.416107	0.436242	0.42953	0.436242	0.416107	0.416107	0.409396	0.409396	0.422819	0.416107	0.42953	0.463087	0.456376	0.120805	0.107383
MT259036_Diplostomum_ardeae_ITS2	0.322148	0.328859	0.322148	0.328859	0.342282	0.328859	0.355705	0.355705	0.328859	0.315436	0.348993	0.355705	0.348993	0.342282	0.342282	0.342282	0.389262	0.328859	0.348993	0.348993	0.375839	0.369128	0.342282	0.342282	0.355705
AY123044_Diplostomum_huronense_ITS2	0.322148	0.328859	0.322148	0.328859	0.342282	0.33557	0.355705	0.348993	0.328859	0.315436	0.342282	0.348993	0.342282	0.342282	0.342282	0.355705	0.389262	0.322148	0.342282	0.342282	0.38255	0.375839	0.342282	0.342282	0.355705	0.0469799
AY123043_Diplostomum_indistinctum_ITS2	0.315436	0.322148	0.315436	0.322148	0.33557	0.328859	0.348993	0.342282	0.322148	0.308725	0.33557	0.342282	0.33557	0.33557	0.33557	0.348993	0.38255	0.315436	0.33557	0.33557	0.375839	0.369128	0.348993	0.348993	0.362416	0.0469799	0.0134228
JF718633_Clinostomum_marginatum_ITS2	0.328859	0.322148	0.328859	0.33557	0.348993	0.328859	0.328859	0.33557	0.33557	0.33557	0.322148	0.315436	0.322148	0.33557	0.33557	0.322148	0.342282	0.348993	0.348993	0.342282	0.342282	0.328859	0.308725	0.322148	0.342282	0.241611	0.255034	0.248322
GQ301555_Trichuris_trichiura_ITS2	0.630872	0.61745	0.624161	0.637584	0.604027	0.61745	0.624161	0.61745	0.637584	0.644295	0.61745	0.61745	0.624161	0.610738	0.610738	0.637584	0.644295	0.624161	0.637584	0.657718	0.644295	0.644295	0.66443	0.671141	0.671141	0.697987	0.697987	0.691275	0.651007
Table S11C: Nematode genetic distance values for ITS2
GQ301555_Trichuris_trichiura_ITS2
AM993014_Trichuris_suis_ITS2	0.147059
JF680987_Trichuris_ovis_ITS2	0.352941	0.411765
KT630810_Trichuris_discolor_ITS2	0.352941	0.411765	0
KU575094_Trichuris_muris_ITS2	0.617647	0.558824	0.558824	0.558824
KC006415_Trichinella_spiralis_ITS2	0.764706	0.794118	0.764706	0.764706	0.676471
KC006410_Trichinella_murrelli_ITS2	0.735294	0.794118	0.705882	0.705882	0.676471	0.147059
HQ646164_Enterobius_vermicularis_ITS2	0.705882	0.676471	0.764706	0.764706	0.823529	0.588235	0.647059
MF678787_Parascaris_equorum_ITS2	0.852941	0.823529	0.794118	0.794118	0.705882	0.529412	0.617647	0.470588
MF358962_Ascaris_suum_ITS2	0.852941	0.823529	0.823529	0.823529	0.764706	0.470588	0.558824	0.5	0.176471
KU522455_Ascaris_ovis_ITS2	0.852941	0.823529	0.823529	0.823529	0.764706	0.470588	0.558824	0.5	0.176471	0
MF358961_Ascaris_lumbricoides_ITS2	0.852941	0.823529	0.823529	0.823529	0.764706	0.470588	0.558824	0.5	0.176471	0	0
JF837173_Toxocara_cati_ITS2	0.558824	0.5	0.617647	0.617647	0.529412	0.764706	0.794118	0.705882	0.735294	0.705882	0.705882	0.705882
JF837169_Toxocara_canis_ITS2	0.5	0.5	0.529412	0.529412	0.529412	0.676471	0.647059	0.647059	0.617647	0.588235	0.588235	0.588235	0.235294
JX845278_Heterakis_spumosa_ITS2	0.794118	0.852941	0.764706	0.764706	0.764706	0.588235	0.705882	0.617647	0.617647	0.558824	0.558824	0.558824	0.705882	0.764706
AF228574_Onchocerca_volvulus_ITS2	0.823529	0.794118	0.735294	0.735294	0.676471	0.852941	0.823529	0.676471	0.617647	0.647059	0.647059	0.647059	0.705882	0.676471	0.617647
AB181156_Gnathostoma_doloresi_ITS2	0.676471	0.647059	0.617647	0.617647	0.588235	0.676471	0.764706	0.823529	0.647059	0.647059	0.647059	0.647059	0.588235	0.588235	0.617647	0.882353
AB181157_Gnathostoma_nipponicum_ITS2	0.529412	0.558824	0.588235	0.588235	0.676471	0.5	0.558824	0.705882	0.588235	0.647059	0.647059	0.647059	0.647059	0.558824	0.676471	0.882353	0.411765
KP784333_Gnathostoma_spinigerum_ITS2	0.558824	0.588235	0.558824	0.558824	0.705882	0.588235	0.676471	0.676471	0.588235	0.647059	0.647059	0.647059	0.735294	0.676471	0.647059	0.882353	0.352941	0.176471
EF653265_Strongyloides_stercoralis_ITS2	0.794118	0.794118	0.794118	0.794118	0.735294	0.735294	0.794118	0.705882	0.705882	0.676471	0.676471	0.676471	0.705882	0.764706	0.529412	0.411765	0.764706	0.911765	0.941176
JQ806760_Angiostrongylus_cantonensis_ITS2	0.617647	0.735294	0.588235	0.588235	0.705882	0.647059	0.647059	0.676471	0.647059	0.647059	0.647059	0.647059	0.735294	0.676471	0.588235	0.823529	0.676471	0.588235	0.617647	0.764706
EU915248_Angiostrongylus_vasorum_ITS2	0.735294	0.794118	0.705882	0.705882	0.764706	0.558824	0.588235	0.588235	0.588235	0.558824	0.558824	0.558824	0.705882	0.676471	0.588235	0.764706	0.705882	0.676471	0.676471	0.735294	0.235294
KM891738_Necator_americanus_ITS2	0.764706	0.764706	0.705882	0.705882	0.529412	0.588235	0.558824	0.705882	0.588235	0.558824	0.558824	0.558824	0.617647	0.558824	0.588235	0.705882	0.647059	0.676471	0.705882	0.647059	0.411765	0.411765
GU257398_Schistosoma_haematobium_ITS2	0.852941	0.823529	0.823529	0.823529	0.794118	0.647059	0.647059	0.823529	0.823529	0.705882	0.705882	0.705882	0.764706	0.764706	0.647059	0.705882	0.735294	0.735294	0.764706	0.676471	0.676471	0.647059	0.647059
MN970007_Fasciola_hepatica_ITS2	0.823529	0.705882	0.764706	0.764706	0.794118	0.794118	0.764706	0.852941	0.823529	0.764706	0.764706	0.764706	0.764706	0.823529	0.647059	0.735294	0.617647	0.764706	0.735294	0.647059	0.823529	0.823529	0.794118	0.323529
AJ876758_Heterakis_gallinarum_ITS2	0.676471	0.705882	0.794118	0.794118	0.735294	0.617647	0.735294	0.647059	0.676471	0.647059	0.647059	0.647059	0.735294	0.617647	0.411765	0.705882	0.617647	0.5	0.558824	0.647059	0.588235	0.676471	0.705882	0.676471	0.705882
AJ876757_Heterakis_gallinarum_ITS2	0.676471	0.705882	0.794118	0.794118	0.735294	0.617647	0.735294	0.647059	0.676471	0.647059	0.647059	0.647059	0.735294	0.617647	0.411765	0.705882	0.617647	0.5	0.558824	0.647059	0.588235	0.676471	0.705882	0.676471	0.705882	0
AJ007454_Heterakis_gallinarum_ITS2	0.676471	0.705882	0.794118	0.794118	0.735294	0.617647	0.735294	0.647059	0.676471	0.647059	0.647059	0.647059	0.735294	0.617647	0.411765	0.705882	0.617647	0.5	0.558824	0.647059	0.588235	0.676471	0.705882	0.676471	0.705882	0	0
MH571868_Heterakis_spumosa_ITS2	0.794118	0.852941	0.764706	0.764706	0.764706	0.588235	0.705882	0.617647	0.617647	0.558824	0.558824	0.558824	0.705882	0.764706	0	0.617647	0.617647	0.676471	0.647059	0.529412	0.588235	0.588235	0.588235	0.647059	0.647059	0.411765	0.411765	0.411765
DQ317666_Onchocerca_volvulus_ITS2	0.823529	0.794118	0.735294	0.735294	0.676471	0.852941	0.823529	0.676471	0.617647	0.647059	0.647059	0.647059	0.705882	0.676471	0.617647	0	0.882353	0.882353	0.882353	0.411765	0.823529	0.764706	0.705882	0.705882	0.735294	0.705882	0.705882	0.705882	0.617647
EU272179_Onchocerca_volvulus_ITS2	0.823529	0.794118	0.735294	0.735294	0.676471	0.852941	0.823529	0.676471	0.617647	0.647059	0.647059	0.647059	0.705882	0.676471	0.617647	0	0.882353	0.882353	0.882353	0.411765	0.823529	0.764706	0.705882	0.705882	0.735294	0.705882	0.705882	0.705882	0.617647	0
