# Supplementary material for: Assessing the suitability of mitochondrial and nuclear DNA genetic markers for molecular systematics and species identification of helminths
Source: Parasit Vectors. 2021 May 1;14:233. doi: 10.1186/s13071-021-04737-y (PMC8088577; doi:10.1186/s13071-021-04737-y)
Supplement: Supplementary file 6 — Additional file 6: Table S13. Estimated cut-off of each genetic marker per taxonomic level for helminths using the ‘K-means’ algorithm. [file 13071_2021_4737_MOESM6_ESM.xlsx]

## Sheet: Sheet1
Additional file 6: Table S13. Estimated cut-off of each genetic marker per taxonomic level for helminths using the ‘K-Means’ algorithm.
Helminth group	Genetic marker	Order/suborder				Family				Genus				Species
		Mean	SD	Min	Max	Mean	SD	Min	Max	Mean	SD	Min	Max	Mean	SD	Min	Max
Nematode (Ascaridida and Spirurida)	18S rRNA	0.06	0.003	0.056	0.065	0.045	0.004	0.04	0.053	0.031	0.003	0.02	0.037	0.004	0.003	0	0.017
	28S rRNA	0.074	0.005	0.07	0.083	0.064	0.002	0.061	0.067	0.055	0.001	0.054	0.058	0.008	0.005	0	0.013
	ITS1	0.637	0.028	0.608	0.671	0.503	0.036	0.456	0.544	0.19	0.048	0.139	0.266	0.008	0.005	0	0.013
	ITS2	0.705	0.02	0.676	0.735	0.63	0.015	0.618	0.657	0.578	0.016	0.559	0.588	0.132	0.088	0	0.176
	COI	0.321	0.011	0.3	0.35	0.183	0.016	0.158	0.22	0.122	0.018	0.083	0.152	0.007	0.008	0.002	0.025
	COII	0.417	0.007	0.406	0.429	0.389	0.008	0.373	0.402	0.152	0.035	0.111	0.252	0.06	0.042	0	0.1
	cytB	0.343	0.012	0.325	0.372	0.215	0.016	0.185	0.247	0.135	0.02	0.092	0.165	0.016	0.013	0..001	0.037
	NAD1	0.334	0.013	0.311	0.355	0.204	0.014	0.185	0. 227	0.156	0.018	0.095	0.169	0.01	0.015	0.001	0.041
	12S rRNA	0.293	0.015	0.271	0.334	0.106	0.008	0.092	0.127	0.075	0.013	0.052	0.089	0.009	0.01	0	0.02
	16S rRNA	0.321	0.011	0.286	0.318	0.181	0.018	0.154	0.215	0.101	0.014	0.079	0.121	0.021	0.024	0.002	0.06
Nematode (Strongylida)	18S rRNA	NA	NA	NA	NA	0.019	0.001	0.017	0.022	0.013	0.001	0.011	0.015	0.003	0.001	0.002	0.007
	28S rRNA	NA	NA	NA	NA	0.03	0.001	0.029	0.031	0.011	0.003	0.007	0.013	0	NA	NA	NA
	ITS1	NA	NA	NA	NA	0.675	0.07	0.608	0.759	0.43	0.034	0.38	0.481	0.046	0.035	0.013	0.089
	ITS2	NA	NA	NA	NA	NA	NA	NA	NA	NA	NA	NA	NA	NA	NA	NA	NA
	COI	NA	NA	NA	NA	0.171	0.009	0.156	0.191	0.14	0.008	0.126	0.154	0.108	0.014	0.067	0.123
	COII	NA	NA	NA	NA	0.216	0.01	0.199	0.248	0.154	0.01	0.141	0.185	0.126	0.011	0.083	0.139
	cytB	NA	NA	NA	NA	0.221	0.016	0.197	0.27	0.164	0.013	0.147	0.19	0.126	0.022	0.064	0.145
	NAD1	NA	NA	NA	NA	0.241	0.016	0.207	0.273	0.126	0.02	0.062	0.142	0.171	0.014	0.151	0.204
	12S rRNA	NA	NA	NA	NA	0.141	0.017	0.124	0.184	0.103	0.014	0.072	0.121	0.037	0.018	0.006	0.069
	16S rRNA	NA	NA	NA	NA	0.166	0.008	0.154	0.19	0.137	0.013	0.111	0.151	0.082	0.021	0.018	0.109
Nematode (Trichocephalida)	18S rRNA	NA	NA	NA	NA	NA	NA	NA	NA	0.119	0.002	0.116	0.124	0.007	0.007	0	0.028
	28S rRNA	NA	NA	NA	NA	NA	NA	NA	NA	NA	NA	NA	NA	NA	NA	NA	NA
	ITS1	NA	NA	NA	NA	NA	NA	NA	NA	0.604	0.13	0.392	0.709	0.084	0.026	0.063	0.114
	ITS2	NA	NA	NA	NA	NA	NA	NA	NA	0.691	0.086	0.559	0.794	0.26	0.161	0	0.412
	COI	NA	NA	NA	NA	NA	NA	NA	NA	0.293	0.02	0.243	0.321	0.119	0.026	0.067	0.174
	COII	NA	NA	NA	NA	NA	NA	NA	NA	0.376	0.041	0.281	0.428	0.121	0.036	0.067	0.208
	cytB	NA	NA	NA	NA	NA	NA	NA	NA	0.339	0.03	0.255	0.372	0.128	0.037	0.062	0.21
	NAD1	NA	NA	NA	NA	NA	NA	NA	NA	0.388	0.039	0.292	0.426	0.134	0.038	0.057	0.236
	12S rRNA	NA	NA	NA	NA	NA	NA	NA	NA	0.271	0.039	0.17	0.32	0.06	0.06	0.009	0.147
	16S rRNA	NA	NA	NA	NA	NA	NA	NA	NA	0.283	0.021	0.225	0.311	0.078	0.031	0.023	0.118
Trematode	18S rRNA	0.048	0.002	0.045	0.055	0.04	0.002	0.033	0.043	0.023	0.004	0.018	0.031	0.006	0.003	0	0.014
	28S rRNA	0.153	0.01	0.133	0.18	0.087	0.009	0.076	0.102	0.063	0.009	0.042	0.075	0.017	0.009	0.001	0.037
	ITS1	0.445	0.009	0.428	0.466	0.336	0.029	0.258	0.389	0.177	0.039	0.117	0.254	0.048	0.031	0	0.106
	ITS2	0.275	0.018	0.242	0.309	0.197	0.015	0.168	0.235	0.09	0.013	0.067	0.114	0.037	0.019	0	0.06
	COI	0.299	0.01	0.284	0.326	0.266	0.011	0.242	0.283	0.215	0.015	0.184	0.24	0.146	0.027	0.089	0.177
	COII	0.405	0.011	0.389	0.432	0.371	0.013	0.337	0.387	0.302	0.016	0.274	0.333	0.183	0.024	0.113	0.226
	cytB	0.296	0.012	0.28	0.336	0.261	0.01	0.243	0.279	0.221	0.013	0.196	0.241	0.155	0.028	0.08	0.186
	NAD1	0.338	0.017	0.315	0.386	0.29	0.013	0.257	0.313	0.221	0.02	0.19	0.254	0.152	0.03	0.083	0.185
	12S rRNA	0.313	0.012	0.298	0.348	0.278	0.011	0.252	0.295	0.22	0.017	0.188	0.249	0.12	0.029	0.066	0.166
	16S rRNA	0.298	0.011	0.281	0.331	0.244	0.015	0.21	0.27	0.181	0.022	0.151	0.215	0.119	0.025	0.071	0.147
Cestode	18S rRNA	NA	NA	NA	NA	0.067	0.005	0.059	0.077	0.049	0.006	0.038	0.058	0.017	0.006	0.003	0.032
	28S rRNA	NA	NA	NA	NA	NA	NA	NA	NA	NA	NA	NA	NA	NA	NA	NA	NA
	ITS1	NA	NA	NA	NA	0.66	0.023	0.608	0.7	0.5	0.043	0.399	0.549	0.081	0.058	0.02	0.147
	ITS2	NA	NA	NA	NA	0.633	0.037	0.591	0.688	0.524	0.046	0.426	0.568	0.25	NA	NA	NA
	COI	NA	NA	NA	NA	0.208	0.005	0.19	0.216	0.171	0.008	0.149	0.189	0.083	0.019	0.003	0.116
	COII	NA	NA	NA	NA	0.285	0.015	0.258	0.312	0.212	0.013	0.191	0.224	0.11	0.025	0.004	0.148
	cytB	NA	NA	NA	NA	0.257	0.032	0.197	0.299	0.114	0.013	0.09	0.148	0.041	0.032	0.002	0.069
	NAD1	NA	NA	NA	NA	0.253	0.021	0.124	0.287	0.139	0.012	0.103	0.168	0.043	0.029	0.006	0.07
	12S rRNA	NA	NA	NA	NA	0.216	0.012	0.194	0.237	0.159	0.008	0.139	0.175	0.081	0.022	0	0.116
	16S rRNA	NA	NA	NA	NA	0.231	0.011	0.212	0.253	0.191	0.008	0.178	0.21	0.079	0.023	0.001	0.112
